# Supplementary material for: A systematic review of non-motor symptom evaluation in clinical trials for amyotrophic lateral sclerosis
Source: J Neurol. 2021 Jun 13;269(1):411–26. doi: 10.1007/s00415-021-10651-1 (PMC8738361; doi:10.1007/s00415-021-10651-1)
Supplement: Supplementary file 1 — Supplementary file1 (XLSX 76 kb) [file 415_2021_10651_MOESM1_ESM.xlsx]

## Sheet: Data
Source	ICTRP Number	EudraCT Number	NCT Number	PubMed ID	Title	IMP	Start Date	Participants	Primary Outcome	Secondary Outcome	Phase	QoL Assessed?	QoL Tool	Cognition Assessed?	Cognition Tool	Behaviour Assessed?	Behaviour Tool	Neuropsychiatric Assessed?	Neuropsychiatric Tool?	Saliva Assessed?	Saliva Tool	Pain Assessed?	Pain Tool	Sleep Assessed?	Sleep Tool	Fatigue Assessed?	Fatigue Tool
Clinical Trials Gov			NCT04428775		A Safety and Biomarker Study of ALZT-OP1a in Subjects With Mild-Moderate ALS Disease	ALZT-OP1a (cromolyn)	2020-09-08	80	1. Plasma Biomarkers	1. ALSFRS-R 2. Time to respiratory support 3. FVC 4. Peak Inspiratory Flow Rate 5. AE's 6. Number of participants with abnormal observations, examinations, ECGs or Investigations 7. Change in C-SSRS 8. SAE's	Phase Iia	No	N/A	No	N/A	No	N/A	Yes	C-SSRS	Yes	ALSFRS-R	No	N/A	No	N/A	No	N/A
Clinical Trials Gov			NCT04244630		Mitochondrial Capacity Boost in ALS (MICABO-ALS) Trial	Antioxidants	2020-10-01	60	1. Serum NFl	1. ALSFRS-R 2. SAE's 3. Survival 4. Change in CK	ND	No	N/A	No	N/A	No	N/A	No	N/A	Yes	ALSFRS-R	No	N/A	No	N/A	No	N/A
Clinical Trials Gov			NCT04322149		Multiple Doses of AT-1501-A201 in Adults With ALS	AT-1501	2020-09-01	54	1. AE's 2. C-SSRS	ND	Phase 2a	No	N/A	No	N/A	No	N/A	Yes	C-SSRS	No	N/A	No	N/A	No	N/A	No	N/A
Clinical Trials Gov			NCT04245709		Clenbuterol on Motor Function in Individuals With Amyotrophic Lateral Sclerosis	Clenbuterol	2020-02-10	25	1. AE's	1. ALSFRS-R 2. FVC 3. SNIP 4. Isometric Muscle Strength 5. Hand-grip fatigue	Phase 2	No	N/A	No	N/A	No	N/A	No	N/A	Yes	ALSFRS-R	No	N/A	No	N/A	No	N/A
Clinical Trials Gov			NCT04414345		HEALEY ALS Platform Trial - Regimen C CNM-Au8	CNM-Au8	2020-07-30	160	1. ALSFRS-R	1. SVC 2. Hand-Held Dynamometry 3. Survival	Phase 2/3	No	N/A	No	N/A	No	N/A	No	N/A	Yes	ALSFRS-R	No	N/A	No	N/A	No	N/A
Clinical Trials Gov			NCT00005766		Clinical Trial of Creatine in Amyotrophic Lateral Sclerosis	Creatinine	2000-06-02	114	1. TQNE	1. Motor Unit Number Estimate 2. ALSFRS-R 3. Urine 8OH2'dG levels 4. Grip Strength	Phase 2	No	N/A	No	N/A	No	N/A	No	N/A	Yes	ALSFRS-R	No	N/A	No	N/A	No	N/A
Clinical Trials Gov			NCT04391361		The Safety and Effectiveness of Cholinergic Receptor Block Therapy in the Treatment of ALS	Dexmedetomidine, atropine, scopolamine, and edaravone	2020-11-01	30	1. FVC 2. ALSFRS-R	1. Modified Norris Scale 2. PO2 and PCO2	Phase 2	No	N/A	No	N/A	Yes	Norris	No	N/A	Yes	ALSFRS-R	No	N/A	No	N/A	No	N/A
Clinical Trials Gov			NCT04165850		Open Label Study to Evaluate Ciprofloxacin/Celecoxib Combination in Patients With ALS	Fixed dose combination Ciprofloxacin/Celecoxib	2019-11-25	16	1. AE's 2. Discontinuation of treatment 3. Abnormal lab values	ND	Phase 2	No	N/A	No	N/A	No	N/A	No	N/A	Yes	ALS-FRS	No	N/A	No	N/A	No	N/A
Clinical Trials Gov			NCT04505358		Evaluate PU-AD in Subjects With Amyotrophic Lateral Sclerosis	PU-AD	2021-01-30	30	1. ALSFRS-R 2. SVC 3. Hand Held Dynamometry 4. 6-minute walk test 5. ROADS	1. Blood biomarkers 2. CSF biomarkers 3. Urine biomarkers 4. SOD1 mutations 5. C9orf72 mutations	Phase 2a	No	N/A	No	N/A	No	N/A	No	N/A	Yes	ALSFRS-R	No	N/A	No	N/A	No	N/A
Clinical Trials Gov			NCT01083667		SOD1 Inhibition by Pyrimethamine in Familial Amyotrophic Lateral Sclerosis (ALS)	Pyrimethamine	2009-11-01	32	1. CSF SOD1 expression	1. Appel ALS score	Phase 1/2	No	N/A	No	N/A	No	N/A	No	N/A	Yes	ALS-FRS	No	N/A	No	N/A	No	N/A
Clinical Trials Gov			NCT04248465		An Efficacy and Safety Study of Ravulizumab in ALS Participants	Ravulizumab	2020-03-30	354	1. ALSFRS-R	1. Ventilator free survival 2. SVC 3. Treament-emergent AE's 4. Handheld Dynamometry 5. Serum Neurofilament Light Chain	Phase 3	No	N/A	No	N/A	No	N/A	No	N/A	Yes	ALSFRS-R	No	N/A	No	N/A	No	N/A
Clinical Trials Gov			NCT00542412		CARE Canadian ALS Riluzole Evaluation	Riluzole	2001-01-01	414	1. Time to death, tracheostomy or permanent assisted ventilation	ND	Phase 4	No	N/A	No	N/A	No	N/A	No	N/A	No	N/A	No	N/A	No	N/A	No	N/A
Clinical Trials Gov			NCT01384162		An Open Label, Safety and Tolerability Continuation Study of Intracerebroventricular Administration of sNN0029 to Patients With Amyotrophic Lateral Sclerosis	sNN0029	2009-06-01	15	1. Safety and tolerability (AE's)	1. ALSFRS-R 2. VEGF CSF concentration	Phase 1/2	No	N/A	No	N/A	No	N/A	No	N/A	Yes	ALSFRS-R	No	N/A	No	N/A	No	N/A
Clinical Trials Gov			NCT04499963		Trial of Theracurmin for Patients With Amyotrophic Lateral Sclerosis (ALS)	Theracurmin HP	2020-08-28	100	1. ALSFRS-R	1. ALS Reversal 2. Microbiome Sequencing 3. AE's 4. Enrollment rate	Phase 2	No	N/A	No	N/A	No	N/A	No	N/A	Yes	ALSFRS-R	No	N/A	No	N/A	No	N/A
Clinical Trials Gov			NCT04326283		Trial of Safety, Tolerability and Efficacy of Trametinib (SNR1611) in Patients With Amyotrophic Lateral Sclerosis (ALS)	Trametinib	2020-04-02	30	1. AE's	1. ALSFRS-R 2. FVC 3. CSF/Plasma SNR1611 trough levels	Phase 1/2	No	N/A	No	N/A	No	N/A	No	N/A	Yes	ALSFRS-R	No	N/A	No	N/A	No	N/A
Clinical Trials Gov			NCT04297683		HEALEY ALS Platform Trial - Master Protocol	Zilucoplan, Verdiperstat and CNM-Au8	2020-07-14	480	1. ALSFRS-R	1. SVC 2. Hand Held Dynamometry 3. Survival	Phase 2/3	No	N/A	No	N/A	No	N/A	No	N/A	Yes	ALSFRS-R	No	N/A	No	N/A	No	N/A
Clinical Trials Gov			NCT04098406		Therapeutic Nanocatalysis to Slow Disease Progression of Amyotrophic Lateral Sclerosis (ALS)	CNM-Au8	2020-01-01	42	1. Motor Unit Number Index (MUNIX)	1. Motor Unit Number Estimate 2. Motor Unit Size Index (MUSIX) 3. Split Hand Index 4. Neurophysiological Index 5. ALSFRS-R 6. ALSSQOL-SF 7. Clinical Global Impression 8. Patient Global Impression 9. health economic outcome measures 10. FVC	Phase 2	Yes	ALSSQOL-SF	No	N/A	No	N/A	Yes	ALSSQOL-SF	Yes	ALS-FRS R & ALSSQOL-R	Yes	ALSSQOL-SF	Yes	ALSSQOL-SF	Yes	ALSSQOL-SF
Clinical Trials Gov			NCT04302870		Motor Neurone Disease - Systematic Multi-Arm Adaptive Randomised Trial	Memantine and Trazedone	2020-02-27					Yes	EQ-5D-5L	Yes	ECAS	Yes	ECAS	Yes	HADS & EQ-5D-5L	Yes	ALS-FRS	Yes	EQ-5D-5L	No	N/A	No	N/A
EudraCT		2017-002754-36			Effects of oral Levosimendan (ODM-109) on respiratory function in patients with ALS	Levosimendan (ODM-109)	2018-05-08	496	1) improvement in SVC	1) ALSFRS-R 2) CGI 3) CR10 for dyspnoea 4) ESS (sleepiness scale) 5) PSQI (sleep quality index) 6) long term tolerability and safety	Phase 3	No	N/A	No	N/A	No	N/A	No	N/A	Yes	ALS-FRS	No	N/A	Yes	ESS & PSQI	No	N/A
EudraCT		2015-001431-20			A randomized, double blind, double-dummy placebo controlled, 3-way cross-over study to determine the test-retest reliability of, and the effect of oral retigabine and riluzole	oral retigabine	2015-08-17	18	1) evaluate the test-retest reliability of nerve excitability threshold tracking in pts w/ ALS	1) ability of SDTC to detect effects 2) ability of Refractoriness at 2 ms to detect effects 3) iability of Superexcitability to detect effects 4) ability of depolarizing Threshold Electrotonus (40-60 ms)to detect effects 5) ability of depolarizing Threshold Electrotonus (90-100 ms) to detect effects 6) determine if there is a correlation between ALSFRS-R score and above test	Phase 2	No	N/A	No	N/A	No	N/A	No	N/A	Yes	ALS-FRS	No	N/A	No	N/A	No	N/A
EudraCT		2012-002099-15			A randomised, double blind, placebo controlled trial to evaluate the safety and efficacy of Apovir for treatment of patients with Amyotrophic lateral sclerosis	Apovir	2014-09-15	40	1) safety and tolerability 2) 12 month disease progression (ALSFRS-R)	1) ALSFRS-R (4-weeks, 3-6- 9-months) 2) FVC 3) VC 4) MVV (4w, 3-6-9m) 5) CAFS 6) effect on time from disease onset to death 7) investigate plasma concentrations fof apovir	Phase 2	No	N/A	No	N/A	No	N/A	No	N/A	Yes	ALS-FRS	No	N/A	No	N/A	No	N/A
EudraCT		2011-001329-26			ErythroPOietin in ALS: a Study of dose-finding and Safety	Eprex	2002-01-12	40	1) safety and tolerability of rhEPO (different doses and routes) 2) modulation of potential biomarkers involved in the neuroprotective activity of EPO 3) % rhEPO crossing BBB	modulation of biomarkers potentially involved in the neuroprotective activity of EPO & the percentage of rhEPO that cross the BBB	Phase 2	No	N/A	No	N/A	No	N/A	No	N/A	No	N/A	No	N/A	No	N/A	No	N/A
EudraCT		2009-010060-41			Evaluation of efficacy of lithium salts therapy in patients with Amyotrophic Lateral Sclerosis	Lithium salts	2009-03-06	40	Evaluate lithium salts efficacy on disease progression	1. Evaluation of drug safety	Phase 2	No	N/A	No	N/A	No	N/A	No	N/A	No	N/A	No	N/A	No	N/A	No	N/A
EudraCT		2004-004158-23		23421600	DOUBLE-BLIND PLACEBO-CONTROLLED TRIAL ON THE USE OF ACETYL-L-CARNITINE FOR THE TREATMENT OF AMYOTROPHIC LATERAL SCLEROSIS (ALS)	Levocarnitina Acetil Cloridrato		80	1) disease progression (no longer self sufficient)	1) ALSFRS-R 2) MRC 3)FVC 4) McGill Quality of Life (QoL) scores	Phase 2	Yes	McGill	No	N/A	No	N/A	Yes	McGill	Yes	ALS-FRS	No	N/A	No	N/A	No	N/A
EudraCT		2005-005152-40			MULTICENTER, DOUBLE-BLIND, RANDOMIZED, PLACEBO-CONTROLLED, TRIAL ON ALPHA-LIPOIC ACID FOR THE TREATMENT OF AMYOTROPHIC LATERAL SCLEROSIS ALALS	Alpha-lipoic acid	ND	84	1) Rate of cases who will not be self-sufficient during 12 month follow up (ALS-FRS-R <1 in swallowing, feeding, walking)	1) Total disability scores; MRC/ALS-RFS-R 2) Death 3) Theraputic failure/treatment withdrawl 4) Total Score at McGill at 3 and 12 months	Phase 2	Yes	McGill	No	N/A	No	N/A	Yes	McGill	Yes	ALS-FRS	No	N/A	No	N/A	No	N/A
EudraCT		2014-002228-28			A double blind, placebo controlled, parallel groups, multicenter study on filgrastim in amyotrophic lateral sclerosis	Filgrastim	2007-01-04	90	1) safety 2) Efficacy assessed by ALS-FRS decline/MRC score 3) Time to death or trachy or NIV	1) evaluation of cytokine and chemokine levels in CSF and serum	Phase 2	No	N/A	No	N/A	No	N/A	No	N/A	Yes	ALS-FRS	No	N/A	No	N/A	No	N/A
EudraCT		2007-002379-16			MULTICENTER TRIAL (SINGLE BLIND) VS ON THE EFFICACY OF LITHIUM SALTS +RILUZOLE VS PLACEBO+RILUZOLE IN PATIENTS AFFECTED BY AMYOTROPHIC LATERAL SCLEROSIS	Lithium	2016-01-04	100	1) Investigate efficacy of lithium salt to slow progression of ALS	1) Increase in life expectancy 2) decrease in neurological impairment 3) evaluate potential blockade of disease progression	Phase 4	No	N/A	No	N/A	No	N/A	No	N/A	No	N/A	No	N/A	No	N/A	No	N/A
EudraCT		2008-006224-61			Multicenter, randomized, controlled clinical trial to evaluate the efficacy of lithium carbonate treatment in patients with Amyotrophic Lateral Sclerosis	Lithium carbonate	2008-01-11	120	1) % of patients who die/require a tracheostomy/require continuous NIV	1) Pulmonary function 2) ALSFRS-R 3) MRC 4) tolerance, safety, side effects	ND	No	N/A	No	N/A	No	N/A	No	N/A	Yes	ALS-FRS	No	N/A	No	N/A	No	N/A
EudraCT		2008-001094-15		20702794	SINGLE-BLIND, RANDOMIZED, PARALLEL GROUP, DOSE-FINDING TRIAL ON LITHIUM FOR THE TREATMENT OF AMYOTROPHIC LATERAL SCLEROSIS (ALS)	Lithium	2008-05-01	150	Survival or severe loss of autonomy ALSFRS-R scores: ≤1 for swallowing, ≤1 for walking, or ≤2 for respiratory insufficiency. time from inclusion to death/tracheostomy	1. ALSFRS Total 2. FVC 3. Therapeutic failiure - treatment deemed ineffective, AE's 4. QoL (McGill Quality Of Life Questionnaire)	Phase 2	Yes	McGill	No	N/A	No	N/A	Yes	McGill	Yes	ALS-FRS	No	N/A	No	N/A	No	N/A
EudraCT		2008-006722-34			Multicentric randomized placebo controlled trial of Lithium carbonate combined with Riluzole in patients with ALS	Lithium carbonate	2006-01-05	226	Safety & efficacy Survival at 18 months	1. ALSFRS 2. FVC 3. MRC 4. QoL (mcGill)	Phase 3	Yes	McGill	No	N/A	No	N/A	Yes	McGill	Yes	ALS-FRS	No	N/A	No	N/A	No	N/A
EudraCT		2008-005106-38			Double Blind Randomized Clinical Trial Of Lithium Carbonate As Association Therapy In ALS(Phase II)	Lithium carbonate	22/02/2019	280	efficacy of lithium carbonate on the change in the progression of functional disability (MMT muscle testing)	1. Dose evaluation 2. Survival 3. QoL 4. Respiratory functioning 5. neurophysiological index of De Carvalho progression 6. Safety	Phase 2	Yes	ND	No	N/A	No	N/A	No	N/A	No	N/A	No	N/A	No	N/A	No	N/A
EudraCT		2019-002108-41			A Phase 3, Multi-center, Open-label, Safety Study of Oral Edaravone Administered over 48 Weeks in Subjects with Amyotrophic Lateral Sclerosis (ALS)	Edaravone	2020-05-06	150	1. AE's, Observations, ECG 2. C-SSRS 3. FVC	None	Phase 3	No	N/A	No	N/A	No	N/A	Yes	C-SSRS	No	N/A	No	N/A	No	N/A	No	N/A
EudraCT		2019-003549-14			A PHASE 2B/3, MULTI-CENTER, RANDOMIZED, DOUBLE-BLIND, PLACEBO-CONTROLLED, 12 MONTH CLINICAL TRIAL TO EVALUATE THE EFFICACY AND SAFETY OF MN-166 (IBUDILAST) FOLLOWED BY AN OPEN-LABEL EXTENSION	Ibudilast	2020-03-11	230	1. ALSFRS-R	1. HHD 2. ALSAQ-5 3. SAEs 4. Time to ventilator or tracheostomy	Phase 2/3	Yes	ALSAQ-5	No	N/A	No	N/A	Yes	ALSAQ-5	Yes	ALSFRS-R	No	N/A	No	N/A	No	N/A
EudraCT		2009-016066-91		25595151 |PMID:25886781	SAFETY AND EFFICACY OF ERYTHROPOIETIN IN AMYOTROPHIC LATERAL SCLEROSIS: A RANDOMIZED, PLACEBO-CONTROLLED CLINICAL TRIAL	Erythropoietin	2009-11-17	160	1.survival rate 2. proportion of patients who underwent tracheotomy or >23 h non-invasive ventilation daily for 14 consecutive days 3. adverse events causing treatment withdrawal. They will be defined as: hypersensitivity reactions, any thrombotic vascular events	1) Change in ALSFRS-R 2) Seated SVC 3) ALSAQ-40	Phase 3	Yes	ALSAQ-40	No	N/A	No	N/A	Yes	ALSAQ-40	Yes	ALS-FRS	Yes	ALSAQ-40	No	N/A	No	N/A
EudraCT		2007-004165-17		25297012	Efficacy assessment of ceftriaxone therapy in patients with amyotrophic lateral sclerosis	ceftriaxone	2006-09-04	30	ALSFRS & survival	Safety & efficacy of intravenous drug administration in pwALS	phase 2	Yes	ALSSQOL-R	No	N/A	Yes	Caregiver Burden Inventory	Yes	ALSSQOL-R	Yes	ALS-FRS R & ALSSQOL-R	Yes	ALSSQOL-R	Yes	ALSSQOL-R	Yes	ALSSQOL-R
EudraCT		2017-001983-39			A placebo-controlled double blind randomized trial to investigate the efficacy and safety of the combination of Penicillin G / Hydrocortisone treatment in ALS patients (PHALS)	PenicillinG/Hydrocortisone	2017-09-28	12	1) ALSFRS-R	1) survival 2) sVC 3) muscle strength change 4) change in plasma creatnine level 5) time to next stage of Kings staging 6) time to gastrostomy 7) EQ-5D-5L	Phase 2	Yes	ED-5Q-5L	No	N/A	No	N/A	Yes	ED-5Q-5L	Yes	ALS-FRS	Yes	ED-5Q-5L	No	N/A	No	N/A
EudraCT	ISRCTN83178718	2008-006891-31		23453347|PMID:21936930	A randomised placebo-controlled trial of Lithium carbonate in Amyotrophic Lateral Sclerosis (LiCALS)	Lithium carbonate	21/06/2018	220	1) survival 2) saftey and efficacy	1) ALSFRSR 2) HADS anxiety 3) HADS depression 4) EuroQoL Healthstate Tariff 5) EuroQoL Health Evaluation	Phase 4	Yes	ED-5Q-5L	No	N/A	No	N/A	Yes	HADS & EQ-5D-5L	Yes	ALS-FRS	Yes	ED-5Q-5L	No	N/A	No	N/A
EudraCT		2018-000142-18			Feasibility and pharmacodynamics of subcutaneously given combination of dexmedetomidine and ketamine infusion in ALS patients receiving palliative care	dexmedetomidine and ketamine	2018-05-08	20	1) investigate pharmacodynamics and feasibility 2) ESAS (Edmonton Symptom Assessment Scale)	1) effect on vital signs (HR, BP, sedation) 2) safety and tolerability	Phase 4	Yes	ESAS	No	N/A	No	N/A	Yes	ESAS	No	N/A	Yes	ESAS	No	N/A	Yes	ESAS
EudraCT		2005-005873-31		19922132	A randomized, double-blind pilot study vs placebo for the evaluation of efficacy and tolerability of Erytropoietin administered by iv route as add-on treatment in patients affected by ALS	Erythropoetin	2005-08-01	20	1) adverse events 2) safety 3) death or tracheotomy	Neuro-Phisiological index NI , FVC , the SF-36 quality of life rating scale and the number of patients showing an improvement 15 in ALSFRS-R slope	Phase 2	Yes	SF-36	No	N/A	No	N/A	Yes	SF-36	Yes	ALS-FRS	Yes	SF-36	No	N/A	No	N/A
ICTRP	JPRN-UMIN000016352				The Safety of Edaravone for patients with Amyotrophic Lateral Sclerosis: Single centered open label trial	Edaravone	2009-01-04	10	1) Adverse effects leading discontinuation of the medication	2) Respiratory volume 3) ALSFRS	Phase 1/2	No	N/A	No	N/A	No	N/A	No	N/A	Yes	ALS-FRS	No	N/A	No	N/A	No	N/A
ICTRP	KCT0003792				Double-eye, random assignment, and parallel 2b exploratory clinical trials to assess the effectiveness and safety of Mecasin and standard treatment (Riluzole) therapy in patients with ALS.	Mecasin	2019-04-16	50	1) K-ALSFRS-R	1) ADRs and abnormal drug responses to inital dose 2) results of lab tests and vital signs	Phase 2	No	N/A	No	N/A	No	N/A	No	N/A	Yes	ALS-FRS	No	N/A	No	N/A	No	N/A
ICTRP	RBR-2n5mtq				Clinical and electromyographic follow-up of patients taking riluzole and lithium carbonate - A randomized controlled trial	Lithium carbonate	2013-01-04	100	Survival, NIV, tracheostomy & Respiratory Insufficiency	MUNE (Motor, Unit, Number, Estimation), ALSFRS, muscle strength evaluation, FVC, oximetry	Phase II/III	No	N/A	No	N/A	No	N/A	No	N/A	Yes	ALS-FRS	No	N/A	No	N/A	No	N/A
ICTRP			NCT00005674		Clinical Trial of Creatine in Amyotrophic Lateral Sclerosis [ALS]	Creatine	2019-01-09	114	Changes in strength in the arms and second by changes in grip strength, functional activities, electromyography changes or changes of the level of SOH 2'dG in the urine	ND	Phase 2	No	N/A	No	N/A	No	N/A	No	N/A	No	N/A	No	N/A	No	N/A	No	N/A
ICTRP	ChiCTR-IPR-15007365				A Multi-center, Randomized, Double Blinding, Placebo-Controlled Clinical Trial of Dl-3-Butylphthalide in the Treatment of Amyotrophic Lateral Sclerosis	Dl-3-Butylphthalide	15/08/2018	147	1) ALSFRS-R	1) survival rate 2) MUNE 3) Muscle strength 4) pulmonary function testing 5) clinical overall impression score	ND	No	N/A	No	N/A	No	N/A	No	N/A	Yes	ALS-FRS	No	N/A	No	N/A	No	N/A
ICTRP	CTRI/2019/11/021838				Efficiency of Edaravone in Treatment of Amyotrophic Lateral Sclerosis	Edaravone	2019-11-11	60	1. treatment efficacy	2. SFEMG	Phase 4	No	N/A	No	N/A	No	N/A	No	N/A	No	N/A	No	N/A	No	N/A	No	N/A
ICTRP			NCT04165824		Safety Study of Oral Edaravone Administered in Subjects With ALS	Edaravone	2019-11-18	150	1. AE's	1. Time to death, tracheostomy or permanent assisted ventilation 2. ALSFRS-R	Phase 3	No	N/A	No	N/A	No	N/A	No	N/A	Yes	ALSFRS-R	No	N/A	No	N/A	No	N/A
ICTRP			NCT04220021		Safety and Therapeutic Potential of the FDA-approved Drug Metformin for C9orf72 ALS/FTD	Metformin	2020-01-10	18	1. AE's 2. RAN Protein Levels	1. ALSFRS-R	Phase 2	No	N/A	No	N/A	No	N/A	No	N/A	Yes	ALSFRS-R	No	N/A	No	N/A	No	N/A
ICTRP	KCT0004911				A Sequential Dose-Escalation, Randomized, Active-Controlled, Multi-Center, Phase 1/2a Clinical Trial to Evaluate the Safety, Tolerability and Efficacy of SNR1611 in Patients with Amyotrophic Lateral Sclerosis	SNR1611	30/09/2019	30	1. Safety and Tolerability	1. CSF Trough SNR1611 levels 2. Handgrip Strength and Muscle Circumference 3. FVC 4. K-ALSFRS-R	Phase 1/2	No	N/A	No	N/A	No	N/A	No	N/A	Yes	ALSFRS-R	No	N/A	No	N/A	No	N/A
ICTRP	JPRN-UMIN000022050				A Phase II, Randomised, Double-Blind, Placebo-Controlled Study Followed by a Continuing Open Label Study, to Verify the Efficacy and Safty of Intrathecal Administration of KP-100IT using NP022 in Subjects with Amyotrophic Lateral Sclerosis (ALS)	KP-100IT	2008-01-12	48	1) delta ALSFRS-R (at 24 weeks)	1) ALSFRS-R (at 30 days) 2) FVC 3) MMT 4) Modified Norris Scale 5) weight 6) grip strength 7) ALSAQ40 score 8) ALS severity classification 9) time to death (or to defined event) 10) time to reach %FVC<50% 11) time to ALSFRS-R score decrease by 6 points 12) discontinuance rate after initial administration 13) safety of repeated administration 14) saftey and defects of NP022 after intrathecal admin…	Phase 2	Yes	ALSAQ-40	No	N/A	Yes	Norris	Yes	ALSAQ-40	Yes	ALS-FRS	Yes	ALSAQ-40	No	N/A	No	N/A
ICTRP			NCT04390386		Amyotrophic Lateral Sclerosis Trial: A Randomized, Double-Blind, Placebo-Controlled Study: IC14, a Monoclonal Antibody Against CD14	IC14	15/08/2018	withdrawn	1) Biomarker profile p75NTR cytokines CD14	1) Safety and tolerability 2) ALSFRS change 3)FVC 4) SNP 5) ALSSQOL-R 6) ECAS 7) IC14 conc / area under curve		Yes	ALSSQOL-R	Yes	ECAS	Yes	ECAS	Yes	ALSSQOL-R	Yes	ALS-FRS R & ALSSQOL-R	Yes	ALSSQOL-R	Yes	ALSSQOL-R	Yes	ALSSQOL-R
ICTRP	ACTRN12608000338369			26844270	The effect of flecainide on the Amyotrophic Lateral Sclerosis Functional Rating Scale-revised in patients with amyotrophic lateral sclerosis	Flecainide	2010-01-10	100	ALS-FRS	1) 6-metre walk test 2) Cortical excitability 3) Peripheral nerve excitability 4) FVC 5) grip strength 6) neurophysiological index change 7) sniff nasal inspiratory pressure change 8) survival	Phase 2	Yes	SF-36	No	N/A	No	N/A	Yes	SF-36	Yes	ALS-FRS	Yes	SF-36	No	N/A	No	N/A
ICTRP	KCT0001984				a phase II double-blind randomized placebo-controlled trial of combined Mecasin and riluzole treatment in patients with amyotrophic lateral sclerosis	Mecasin & Riluzole	2018-01-03	36	ALS-FRS - Korean Version	1) Hamilton Rating Scale for depression (HRSD) 2) Fatigue Severity Scale (FSS) 3) Patient global impression of change (PGIC) 4) muscle strength 5) Visual Analouge scale for pain (VAS pain)	ND	Yes	SF-8	No	N/A	No	N/A	Yes	Ham-D & SF-8	Yes	ALS-FRS	Yes	VAS & SF-8	No	N/A	Yes	FSS
NCT			NCT03474263		IC14 for Rapidly Progressive Amyotrophic Lateral Sclerosis (ALS)	Biological: Biologic: IC14 (monoclonal antibody against human CD14)	25/07/2019	0	1. Glial activation, Serum neurofilament , Urinary p75 neurotrophin receptor	1. AE's, Immunogenicity, Peak Plasma Concentration of IC14, pharmacodynamics	Phase 2	No	N/A	No	N/A	No	N/A	No	N/A	No	N/A	No	N/A	No	N/A	No	N/A
NCT			NCT00561366		Safety and Efficacy of Arimoclomol in Volunteers With ALS	Drug: Artimoclomol	2012-01-11	0	ALS-FRS	1. Survival 2. Muscle strength 3. Pulmonary function 4. MUNE 5. Quality of Life	Phase 2	Yes	ND	No	N/A	No	N/A	No	N/A	Yes	ALS-FRS	No	N/A	No	N/A	No	N/A
NCT			NCT03679975		Riluzole Oral Soluble Film Swallowing Safety in Amyotrophic Lateral Sclerosis	Riluzole Oral Soluble film (ROSF) 50 mg	2013-01-12	9	Penetration Aspiration Scale (PAS), ALSFRS, swallowing safety via Videofluoroscopic Swallowing Study (VFSS)	N/A	Phase 2	No	N/A	No	N/A	No	N/A	No	N/A	Yes	ALS-FRS	No	N/A	No	N/A	No	N/A
NCT			NCT00600873		R(+)PPX High Dose Treatment of ALS	R(+) pramipexole dihydrochloride monohydrate	ND	10	ALSFRS	Plasma & CSF PPX levels	Phase 1|Phase 2	No	N/A	No	N/A	No	N/A	No	N/A	Yes	ALS-FRS	No	N/A	No	N/A	No	N/A
NCT			NCT03506425		A Pilot Trial of Triheptanoin for People With Amyotrophic Lateral Sclerosis (PALS)	Triheptanoin	2005-01-02	10	ALSFRS	Change in NAA/Cr Ratio From Motor Cortex as Measured by Magnetic Resonance Spectroscopy, Change in Urine Isoprostane Levels, an Oxidative Stress Marker	Phase 1|Phase 2	No	N/A	No	N/A	No	N/A	No	N/A	Yes	ALS-FRS	No	N/A	No	N/A	No	N/A
NCT			NCT01854294		GM604 Phase 2A Randomized Double-blind Placebo Controlled Pilot Trial in Amyotrophic Lateral Disease (ALS)	GM604	2013-05-15	12	1. Efficacy = percent change in biomarker in CSF 2. Safety = dverse event frequency and severity, changes in vital signs, clinical laboratory values 3. Tolerability = completion of 1st 2 weeks	1. ALSFRS 2. Forced Vital Capacity (FVC) 3. Time Up and Go (TUG) 4. HHD (handheld dynamometry testing score) 5. Biomarkers in blood 6. Survival 7. change in the rate of decline)of disease progression	Phase 2	No	N/A	No	N/A	No	N/A	No	N/A	Yes	ALS-FRS	No	N/A	No	N/A	No	N/A
NCT		2017-005065-47	NCT03613571		A Study to Evaluate the Safety, Tolerability and Efficacy of ILB in Patients With Amyotrophic Lateral Sclerosis	ILB	2008-01-06	13	safety and tolerability of ILB	efficacy in ALS, ALSFRS, QoL	Phase 2	Yes	VAS	No	N/A	No	N/A	No	N/A	Yes	ALS-FRS	No	N/A	No	N/A	No	N/A
NCT			NCT03652805		A Study of IPL344 in the Treatment of ALS Patients	IPL344	ND	15	Adverse Events (AEs) and serious adverse events (SAEs) and maximum tolerated dose	Pharmacokinetic (PK) profile, biomarker testing, Anti-Drug Antibody (ADA) testing, identify a marker based on the mechanism of action (MOA), ALSFRS, vital capacity, muscle strength (HHD), depression (ADI-12), depression (HADS)	Phase 1|Phase 2	No	N/A	No	N/A	No	N/A	Yes	ADI & HADS	Yes	ALS-FRS	No	N/A	No	N/A	No	N/A
NCT			NCT02166944	32481440	Tamoxifen Treatment in Patients With Motor Neuron Disease	Tamoxifen 40 mg daily for one year	2011-01-12	20	ALSFRS	Pulmonary function testing, blood TDP43 related biomarkers at 1, 3, 6,12 months	Phase 1|Phase 2	No	N/A	No	N/A	No	N/A	No	N/A	Yes	ALS-FRS	No	N/A	No	N/A	No	N/A
NCT			NCT01277315	PMID:26444282 | PMCID:PMC4596620	Safety and Tolerability of Anakinra in Combination With Riluzol in Amyotrophic Lateral Sclerosis	Anakinra	13/07/2017	20	1. Number & severity of AE's 2. Number & severity of SAE's 3. Number & severity of Adverse drug reactions 4. Number and Severity of unexpected adverse drug reactions (UADR) 5. Number and Severity of serious adverse drug reactions (SADR) 6. Number and Severity of suspected unexpected serious adverse reaction (SUSAR) 7. Pathological laboratory parameters	1. Long term tolerability and safety	Phase 2	No	N/A	No	N/A	No	N/A	No	N/A	Yes	ALS-FRS	No	N/A	No	N/A	No	N/A
NCT			NCT04066244		Study of Safety and of the Mechanism of BLZ945 in ALS Patients	BLZ945	2018-11-06	20	Change from baseline in volume of distribution (Vt) in different brain regions for [11C]-PBR28 PET scan	Plasma Pharmacokinetics, Renal Clearance (CLR) of BLZ94, CYP2C8 genotyping and BLZ945 plasma PK parameters	Phase 2	No	N/A	No	N/A	No	N/A	No	N/A	No	N/A	No	N/A	No	N/A	No	N/A
NCT			NCT02460679		Safety and Biomarker Study of EPI-589 in Subjects With ALS	EPI-589	25/09/2007	20	AE's to assess drug safety	1. Pharmacokinetics: Drug plasma concentration 2. ALSFRS 3. Respiratory function - PFTs and capnography 4. Bodyweight 5. Swallowing as assessed by change in water and solid swallowing test 6. Muscle function on HHD 7. Speech function 8. Biomarker changes will be measure in blood, cerebrospinal fluid and urine	Phase 2	No	N/A	No	N/A	No	N/A	No	N/A	Yes	ALS-FRS	No	N/A	No	N/A	No	N/A
NCT			NCT03377309		Safety and Tolerability of Perampanel in Amyotrophic Lateral Sclerosis Patients	Fycompa	2017-12-19	20	1. Incidence and severity of drug-related adverse effects	ALSFRS	Phase 2	No	N/A	No	N/A	No	N/A	No	N/A	Yes	ALS-FRS	No	N/A	No	N/A	No	N/A
NCT			NCT00324454		Levetiracetam for Cramps, Spasticity and Neuroprotection in Motor Neuron Disease	Levetiracetam	2008-01-06	20	Safety and tolerability at 9 months	Cramps scores, spasticity scores, FVC, ALSFRS, MMT	Phase 2	No	N/A	No	N/A	No	N/A	No	N/A	Yes	ALS-FRS	No	N/A	No	N/A	No	N/A
NCT			NCT01835782		Determining the Safety of L-serine in ALS	L-Serine	2013-01-10	20	Safety - assessed via AE's	levels of β-Methylamino-L-alanine (BMAA) in blood, urine and Cerebrospinal fluid (CSF) to determine if there is a decline	Phase 1|Phase 2	No	N/A	No	N/A	No	N/A	No	N/A	No	N/A	No	N/A	No	N/A	No	N/A
NCT			NCT01020331		Memantine Therapy in Amyotrophic Lateral Sclerosis	Memantine	2015-01-09	20	ALSFRS, levels of Tau at baseline, 6 and 12 months	Change in muscle strength as measured by quantitative dynamometry	Phase 2	No	N/A	No	N/A	No	N/A	No	N/A	Yes	ALS-FRS	No	N/A	No	N/A	No	N/A
NCT			NCT04140136		The Efficacy and Safety of Vitamin E Mixed Tocotrienols In Patients With Amyotrophic Lateral Sclerosis (ALS)	Tocotrienols	2019-10-25	20	ALS-FRS	Safety - Number of participants with treatment-related adverse events,haematological,renal and liver profile	Phase 2	No	N/A	No	N/A	No	N/A	No	N/A	Yes	ALS-FRS	No	N/A	No	N/A	No	N/A
NCT			NCT02469896		A Trial of Tocilizumab in ALS Subjects	Tocilizumab	2011-03-08	22	1. Safety and Tolerability	1. SVC 2. ALSFRS 3. HHD 4. change in PBMC pro-inflammatory gene expression 5. change in CSF sIL-6 receptor concentrations 6. cytokine levels in the serum and CSF 7. PBR28 PET	Phase 2	No	N/A	No	N/A	No	N/A	No	N/A	Yes	ALS-FRS	No	N/A	No	N/A	No	N/A
NCT			NCT02164253		Focal Accumulation of Iron in Cerebral Regions in Early ALS (Amyotrophic Lateral Sclerosis) Patients	Deferiprone	2016-01-05	23	1. ALSFRS	1. ALSFRS 2. Proportion of patients who become non-self-sufficient after 12 months 3. anemia 4. Adverse events 5. respiratory vital capacity 6. Values of R2 * in MRI 7. Oxidative stress in blood & cerebral fluid 8. alteration of energy metabolism	Phase 2	No	N/A	No	N/A	No	N/A	No	N/A	Yes	ALS-FRS	No	N/A	No	N/A	No	N/A
NCT			NCT01951924		LIME Study (LFB IVIg MMN Efficacy Study)	I10E (Human normal Immunoglobulin for intravenous administration 100mg/mL)	15/09/2014	23	Change between I10E and Kiovig® in the original MMRC 10 sum score described by Cats 2008	MMRC 10 new sum score, AEs observed and reported TAAEs (temporally associated AE) beginning at infusion, Rasch built MMRC sum score, INCAT: upper and lower limbs, grip strength, MMRC 14 sum score	Phase 3	No	N/A	No	N/A	No	N/A	No	N/A	No	N/A	No	N/A	No	N/A	No	N/A
NCT			NCT00925847		Effect of Lithium Carbonate in Patients With Amyotrophic Lateral Sclerosis	Lithium	2009-06-22	23	1. Survival compared to Rilzuole alone	1. ALSFRS 2. SFV 3. Change in MMT score	Phase 2	No	N/A	No	N/A	No	N/A	No	N/A	Yes	ALS-FRS	No	N/A	No	N/A	No	N/A
NCT			NCT03843710		31P-MRS Imaging to Assess the Effects of CNM-Au8 on Impaired Neuronal Redox State in Amyotrophic Lateral Sclerosis (REPAIR-ALS) (REPAIR-ALS)	Gold Nanocrystals	2002-01-01	24	Change in 31P-MRS Redox Ratio (NAD+/NADH)	Mean Change in 31P-MRS Bioenergetic Metabolite CNS Tissue Concentrations	Phase 2	No	N/A	No	N/A	No	N/A	No	N/A	No	N/A	No	N/A	No	N/A	No	N/A
NCT			NCT00415519	28872919	Efficacy and Safety Study of MCI-186 for Treatment of Amyotrophic Lateral Sclerosis (ALS) Who Met Severity Classification III	MCI-186	2018-04-04	25	ALSFRS	1.Death or Disease Progression 2. Change in Baseline %FVC 3. Adverse Events 4. ADRs 5. Abnormal Changes in Laboratory Tests 6. Abnormal changes in sensory examination	Phase 3	No	N/A	No	N/A	No	N/A	No	N/A	Yes	ALS-FRS	No	N/A	No	N/A	No	N/A
NCT			NCT02463825		A Registry-Based Clinical Trial of Pimozide in Patients With Neuromuscular Junction Transmission Dysfunction Due to ALS	Pimozide	2012-01-09	25	1. ALSFRS 2. Slow Vital Capacity (SVC) - spirometry 3. Decremental responses on repetitive nerve stimulation (DRRNS)	1. Adverse events	Phase 2	No	N/A	No	N/A	No	N/A	No	N/A	Yes	ALS-FRS	No	N/A	No	N/A	No	N/A
NCT			NCT00886977		Efficacy and Safety of YAM80 in Amyotrophic Lateral Sclerosis (ALS)	YAM80	30/01/2019	25	1. ALSFRS 2. Safety	1. Manual Muscle Testing 2. Grip/pinch strength 3. FVC	Phase 2	No	N/A	No	N/A	No	N/A	No	N/A	Yes	ALS-FRS	No	N/A	No	N/A	No	N/A
NCT			NCT01486849		Dose Titration Study to Test Safety and Effects of CK-2017357 in Patients With Amyotrophic Lateral Sclerosis (ALS)	CK-2017357	2011-12-07	27	Adverse events	1. ALSFRS-R 2. Grip Strength and Handgrip Fatigue 3. Muscle strength 4. Timed up and go 5. SNIP 6. SVC 7. MVV 8. Patient global assessment 9. Investigator global assessment 10. Pharmacokinetics of CK-2017357 11. Pharmacokinetics of riluzole in patients receiving CK-2017357	Phase 2	No	N/A	No	N/A	No	N/A	No	N/A	Yes	ALS-FRS	No	N/A	No	N/A	No	N/A
NCT			NCT00919555		Combination Therapy in Amyotrophic Lateral Sclerosis (ALS)	Pioglitazone and Tretinoin	19/09/2017	28	safety and efficacy of Tretinoin and Pioglitazone HCL	cerebrospinal fluid tau levels decline, ALSFRS	Phase 1|Phase 2	No	N/A	No	N/A	No	N/A	No	N/A	Yes	ALS-FRS	No	N/A	No	N/A	No	N/A
NCT			NCT03427086		Safety and Tolerability of High Dose Biotin in Patients With Amyotrophic Lateral Sclerosis	Biotin	30/04/2009	30	1. Safety and Tolerability	1. ALS-FRS-R 2. FEV1- FVC changes 3. Weight changes	Phase 2	No	N/A	No	N/A	No	N/A	No	N/A	Yes	ALS-FRS	No	N/A	No	N/A	No	N/A
NCT			NCT01786174	PMID:28662296 | PMCID:PMC5724488	Gilenya in Amyotrophic Lateral Sclerosis (ALS)	Gilenya	17/06/2019	30	1. ALSFRS 2. Slow Vital Capacity Score (SVC) 3. Forced Expiratory Volume in 1 Second (FEV1)	1. Lymphocyte (T-Cell) Subset Trajectories 2. SVC/FEV1 ratio	Phase 2	No	N/A	No	N/A	No	N/A	No	N/A	Yes	ALS-FRS	No	N/A	No	N/A	No	N/A
NCT			NCT03168711		Safety of Urate Elevation in Amyotrophic Lateral Sclerosis (ALS)	Inosine	2019-01-11	30	1. Safety AE's 2. Tolerability	ND	Phase 2	No	N/A	No	N/A	No	N/A	No	N/A	No	N/A	No	N/A	No	N/A	No	N/A
NCT			NCT03114215		Effect of MD1003 in Amyotrophic Lateral Sclerosis	MD1003	1989-01-01	30	1. AE's 2. Laboratory testing (haematology and biochemistry panel)	1. ALSFRS 2. severity of the disease defined as the ratio between the number of points lost on the ALSFRS-R score and the number of months 3. SVC 4. Maximal inspiratory pressure (MIP) 5. snip 6. Weight	Phase 2	No	N/A	No	N/A	No	N/A	No	N/A	Yes	ALS-FRS	No	N/A	No	N/A	No	N/A
NCT			NCT00140218		R(+) Pramipexole in Early Amyotrophic Lateral Sclerosis	R(+) pramipexole dihydrochloride monohydrate	2011-01-03	30	1. ALSFRS	FVC, HHD	Phase 1|Phase 2	No	N/A	No	N/A	No	N/A	No	N/A	Yes	ALS-FRS	No	N/A	No	N/A	No	N/A
NCT			NCT01884571		Immunosuppression in Amyotrophic Lateral Sclerosis (ALS)	Basiliximab|Drug: Methylprednisolone|Drug: Prednisone|Drug: Tacrolimus|Drug: Mycophenolate mofetil	2005-01-10	31	1. Number of Participants With an Average Increase in ALSFRS-R Score of One Point Per Month	1. Mean Rate of Change of ALSFRS-R 2. Mean Rate of Change of Slow Vital Capacity (SVC) 3. Hand-Held Dynamometry (HHD) 4. Change in Grip Strength 5. Change of T-cell Subsets in Blood Treatment 6. Collection of Cerebrospinal Fluid for Future Analysis of Cytokine Levels 7. Collection of Blood for Future Analysis of Peripheral Blood Mononuclear Cells (PBMCs)	Phase 2	No	N/A	No	N/A	No	N/A	No	N/A	Yes	ALS-FRS	No	N/A	No	N/A	No	N/A
NCT			NCT02714036		A Biomarker Study to Evaluate MN-166 (Ibudilast) in Subjects With Amyotrophic Literal Sclerosis (ALS)	Ibudilast	2014-01-09	35	impact of MN-166 (ibudilast) on [11C]-PBR28 uptake in the motor cortices and brain stem measured by positron emission tomography (PET) imaging	safety and tolerability, ALSFRS, SVC, HHD	Phase 1|Phase 2	No	N/A	No	N/A	No	N/A	No	N/A	Yes	ALS-FRS	No	N/A	No	N/A	No	N/A
NCT			NCT02059759		Immuno-modulation in Amyotrophic Lateral Sclerosis- a Phase II Study of Safety and Activity of Low Dose Interleukin-2	1.0 MIU IL-2	2014-02-11	36	1. Change in percentage of total lymphocytes	1. Adverse events 2. Abnormal vital signs 3. Thyroid function 4. Clinically significant abnormality on X-ray or echocardiogram or routine bloods 5. VC 6. ALSFRS	Phase 2	No	N/A	No	N/A	No	N/A	No	N/A	Yes	ALS-FRS	No	N/A	No	N/A	No	N/A
NCT			NCT01232738		Trial of Safety and Efficacy of Rasagiline in Patients With Amyotrophic Lateral Sclerosis (ALS)	rasagiline	2008-01-05	36	1. ALSFRS	1. Difference in Time to Treatment Failure 2. Changes in Mitochondrial Biomarkers	Phase 2	No	N/A	No	N/A	No	N/A	No	N/A	Yes	ALS-FRS	No	N/A	No	N/A	No	N/A
NCT			NCT00706147	PMID:29367439 | PMCID:PMC5818014	Phase II/III Randomized, Placebo-controlled Trial of Arimoclomol in SOD1 Positive Familial Amyotrophic Lateral Sclerosis	Arimoclomol	15/04/2005	38	1. Time to death, tracheostomy or permanent assisted ventilation	1. Rate of decline of ALSFRS-R 2. Disease progression on FEV6 3. Safety and tolerability of arimoclomol	Phase 2|Phase 3	No	N/A	No	N/A	No	N/A	No	N/A	Yes	ALS-FRS	No	N/A	No	N/A	No	N/A
NCT			NCT00753571		Cistanche Total Glycosides for Amyotrophic Lateral Sclerosis: A Randomized Control Trial (RCT) Study Assessing Clinical Response	Cistanche Total Glycosides	2008-01-03	40	1. ALSFRS	1. AALS (Appel examination score)	Phase 2	No	N/A	No	N/A	No	N/A	No	N/A	Yes	ALS-FRS	No	N/A	No	N/A	No	N/A
NCT			NCT03204500		Dual Treatment With Lithium and Valproate in ALS.	Combination Product: Active treatment with dual therapy|Drug: Placebos	2017-01-11	40	ALSFRS	ALSAQ-5 Quality of life, FA (fractional anisotropy)	Phase 2	Yes	ALSAQ-5	No	N/A	No	N/A	Yes	ALSAQ-5	Yes	ALS-FRS	No	N/A	No	N/A	No	N/A
NCT			NCT03883581		Impact of Nuedexta on Bulbar Physiology and Function in ALS	Dextromethorphan HBr and quinidine sulfate	2019-03-21	40	Dynamic Imaging Grade of Swallowing Toxicity, Airway Physiologic Defense Capacity, Sentence Intelligibility Test (SIT), Iowa Oral Performance instrument will be utilized to assess maximum isometric lingual strength (kPa), Center for Neurologic Study-Bulbar Function Scale (CNS-BFS)	ND	Phase 1|Phase 2	No	N/A	No	N/A	No	N/A	No	N/A	Yes	ALS-FRS & CNS-BFS	No	N/A	No	N/A	No	N/A
NCT			NCT00397423		G-CSF Treatment for Amyotrophic Lateral Sclerosis: A RCT Study Assessing Clinical Response	Granulocyte Colony Stimulating Factor	2003-01-06	40	ALSFRS	AARS	Phase 2	No	N/A	No	N/A	No	N/A	No	N/A	Yes	ALS-FRS	No	N/A	No	N/A	No	N/A
NCT			NCT00107770	18688762	Safety Study of Oral Sodium Phenylbutyrate in Subjects With ALS (Amyotrophic Lateral Sclerosis)	sodium phenylbutyrate	2000-05-09	40	1. Tolerability of drug	1. Adverse events 2. Blood histone acetylation levels 3. NaPB blood levels at each dosage 4. alsfrs	Phase 1|Phase 2	No	N/A	No	N/A	No	N/A	No	N/A	Yes	ALS-FRS	No	N/A	No	N/A	No	N/A
NCT			NCT00231140		Pilot-Study of Thalidomide in Amyotrophic Lateral Sclerosis (ALS)	Thalidomide (drug)	2006-01-07	40	1. Safety & tolerability 2. Number of SAE's	1. Survial 2. Changes in functioning ALSFRS 3. Use of interventions eg PEG, NIV 4. ESS sleep 5. FVC	Phase 2	No	N/A	No	N/A	No	N/A	No	N/A	Yes	ALS-FRS	No	N/A	Yes	ESS	No	N/A
NCT			NCT00409721		The Effect of Memantine on Functional Outcomes and Motor Neuron Degeneration in Amyotrophic Lateral Sclerosis (ALS)	Memantine	2005-01-08	42	ALS FRS, FVC, MMT, ACE	Motor unit number estimates of hand and foot muscles, N-acetylaspartate in the motor cortex	Phase 2	No	N/A	Yes	ACE-III	Yes	ACE-III	No	N/A	Yes	ALS-FRS	No	N/A	No	N/A	No	N/A
NCT			NCT01906658		A Study to Explore the Safety and Tolerability of Acthar in Patients With Amyotrophic Lateral Sclerosis	Repository corticotropin injection	2002-01-07	43	1. AE'S -Study Drug Discontinuation or Could Not be Controlled With Concomitant Medication	1. AE's - Study Drug Discontinuation 2. Could Not be Controlled With Concomitant Medication 3. Suicidality	Phase 2	No	N/A	No	N/A	No	N/A	Yes	ND	Yes	ALS-FRS	No	N/A	No	N/A	No	N/A
NCT			NCT02868580		Safety and Tolerability of Antiretroviral (Triumeq) in Patients With Amyotrophic Lateral Sclerosis (ALS).	Triumeq	1997-01-06	43	Adverse Events	1. ALSFRS 2. Abnormal Laboratory Values for Neurophysiological Index (NI) 3. Sniff Nasal Inspiratory Pressure (SNIP) 4. abnormal forced vital capacity (FVC) 5. hand muscle testing as measured by dynanometry 6. Columbia Suicide Severity Score C-SSRS 7. abnormal ECG results	Phase 2	No	N/A	No	N/A	No	N/A	Yes	C-SSRS	Yes	ALS-FRS	No	N/A	No	N/A	No	N/A
NCT			NCT00036413		A 12-week, Multicenter, Safety and Dose-ranging Study of 3 Oral Doses of TCH346 in Patients With Amyotrophic Lateral Sclerosis	TCH346	2002-05-10	44	Safety of three oral doses of TCH346	Biomarker assessments	Phase 2	No	N/A	No	N/A	No	N/A	No	N/A	No	N/A	No	N/A	No	N/A	No	N/A
NCT			NCT00748501		Clinical Trial of SB-509 in Subjects With Amyotrophic Lateral Sclerosis (ALS)	SB-509	2011-01-12	45	ALS-FRS	1. Forced Vital Capacity, Neurophysiologic Index, Manual Muscle Test, and survival 2. Safety and tolerability 3. Effect on stem cells	Phase 2	No	N/A	No	N/A	No	N/A	No	N/A	Yes	ALS-FRS	No	N/A	No	N/A	No	N/A
NCT			NCT01378676	23952636	A Study to Evaluate the Effects of Multiple Doses of CK-2017357 in Patients With Amyotrophic Lateral Sclerosis (ALS)	CK-2017357 (Part A)	29/08/2016	49	Adverse events (safety and tolerability)	1. ALSFRS-R 2. Grip Strength and Handgrip Fatigue 3. Muscle strength 4. SVC 5. SNIP 6. MVV 7. Patient global assessment 8. Investigator global assessment	Phase 2	No	N/A	No	N/A	No	N/A	No	N/A	Yes	ALS-FRS	No	N/A	No	N/A	No	N/A
NCT			NCT03580616		Tolerability and Efficacy of L-Serine in Patients With Amyotrophic Lateral Sclerosis (ALS)	L-Serine	31/01/2008	50	1. Dose tolerability	1. ALSFRS-R 2. Efficacy based on neurological exam 3. FVC	Phase 2	No	N/A	No	N/A	No	N/A	No	N/A	Yes	ALS-FRS	No	N/A	No	N/A	No	N/A
NCT			NCT02709330	30663902	ALS Reversals - Lunasin Regimen	Lunasin Regimen	ND	60	ALS-FRS	1. H3 Histone Acetylation 2. Percent Agreement Between the Weights Obtained by Patients and Study Coordinator 3. Enrollment rate 4. Retention 5. Frequency of ALS Reversals (functioing improvement) 6. ALSFRS self-report accuracy	Phase 2	No	N/A	No	N/A	No	N/A	No	N/A	Yes	ALS-FRS	No	N/A	No	N/A	No	N/A
NCT			NCT01257581		Safety and Efficacy Study of Creatine and Tamoxifen in Volunteers With Amyotrophic Lateral Sclerosis (ALS)	Creatine & Tamoxifen	2013-01-01	60	ALS-FRS	1. Pulmonary function testing 2. Tracheostomy-free survival 3. Dose adjustments 4. Abnormal lab reports 5. Hand Held Dynamometry (HHD) 6. HHD Lower % Baseline 7. HHD Upper Z-score 8. HHD Upper % Baseline 9. Test of Limb Isometric Strength (ATLIS) 10. ATLIS Upper Percentage of Predicted Normal (PPN)	Phase 2	No	N/A	No	N/A	No	N/A	No	N/A	Yes	ALS-FRS	No	N/A	No	N/A	No	N/A
NCT			NCT02781454		Mexiletine in Sporadic Amyotrophic Lateral Sclerosis	Mexiletine	2014-05-24	60	1. resting motor threshold (TMS measurements)	1. motor evoked potential (MEP) 2. strength duration time constant 3. Muscle cramps 4. cortical silent period 5. short-interval intracortical inhibition (SICI) 6. threshold electrotonus 7. fasciculations 8. ALSFRS 9. SVC	Phase 2	No	N/A	No	N/A	No	N/A	No	N/A	Yes	ALS-FRS	No	N/A	No	N/A	No	N/A
NCT			NCT03019419		Perampanel for Sporadic Amyotrophic Lateral Sclerosis (ALS)	Perampanel	2017-01-12	60	1. ALSFRS	1. Manual Muscle Test 2. FVC	Phase 2	No	N/A	No	N/A	No	N/A	No	N/A	Yes	ALS-FRS	No	N/A	No	N/A	No	N/A
NCT			NCT02450552		Clinical Trial of Ezogabine (Retigabine) in ALS Subjects	Ezogabine	2009-01-06	65	Short-interval Intracortical Inhibition (SICI) - ratio of the response after a conditioning pulse equal to 80% of resting motor threshold - Measured by Transcranial Magnetic Stimulation (TMS)	1. Resting Motor Evoked Potential (MEP) 2. Motor Evoked Potential (MEP) amplitude 3. Duration of Cortical Silent Period 4. Paired-pulse Intracortical facilitation (ICF) 5. Electrotonus 6. Strength Duration Time Constant 7. Recovery Cycle - threshold tracking axonal nerve conduction studies (TTNCS) 8. Muscle Cramping Frequency 9. Hand held dynamometry (HHD) muscle strength of the abductor pollicis…	Phase 2	No	N/A	No	N/A	No	N/A	No	N/A	No	N/A	No	N/A	No	N/A	No	N/A
NCT			NCT01089010	PMID:23952600|PMID:22591195	A Study of CK-2017357 in Patients With Amyotrophic Lateral Sclerosis (ALS)	CK-2017357	1998-01-12	67	1. ALSFRS 2. Maximum grip strength 3. Grip strength fatiguability 4. Shoulder extension fatigue 5. SVC spirometry 6. Maximum Voluntary Ventilation (MVV) 7. Sniff Inspiratory Pressure (SNIP) 8. Maximum Voluntary Muscle Contraction (MVC) 9. Repeated Sub-Maximum Grip Strength Fatigability	1. Relationship between plasma concentration of CK-2017357 and primary outcome measures 2. Adverse events 3. Patient determined global functional assessment 4. Investigator determined global functional assessment	Phase 2	No	N/A	No	N/A	No	N/A	No	N/A	Yes	ALS-FRS	No	N/A	No	N/A	No	N/A
NCT			NCT02238626		Ibudilast (MN-166) in Subjects With Amyotrophic Lateral Sclerosis (ALS)	MN-166	2007-01-11	71	1. Safety and tolerability	1. ALSFRS 2. Respiratory function 3. manual muscle testing (MMT) 4. Non-Invasion Ventilation (NIV) 5. QoL (ALSAQ-5) 6. Clinical Global Impression of Change (CGIC) 7. serum creatinine as a biomarker for disease progression	Phase 2	Yes	ALSAQ-5	No	N/A	No	N/A	Yes	ALSAQ-5	Yes	ALS-FRS	No	N/A	No	N/A	No	N/A
NCT			NCT00244244	18551622	A Multicenter, Dose Ranging Safety and Pharmacokinetics Study of Arimoclomol in ALS	arimoclomol	31/07/2018	80	1. Safety of drug	1. Pharmacokinetics 2. ALS-FRS 3. Vital Capacity	Phase 2	No	N/A	No	N/A	No	N/A	No	N/A	Yes	ALS-FRS	No	N/A	No	N/A	No	N/A
NCT			NCT04082832		CuATSM Compared With Placebo for Treatment of ALS/MND	Cu(II)ATSM	17/02/2009	80	ALSFRS, ECAS	SVC, AE'S	Phase 2|Phase 3	No	N/A	Yes	ECAS	Yes	ECAS	No	N/A	Yes	ALS-FRS	No	N/A	No	N/A	No	N/A
NCT			NCT00818389	PMID:20363190 | PMCID:PMC3071495	Study to Investigate the Safety and Efficacy of Lithium in Volunteers With Amyotrophic Lateral Sclerosis (ALS)	Lithium Carbonate	2008-10-03	84	1. ALSFRS	1. Vital capacity	Phase 2|Phase 3	No	N/A	No	N/A	No	N/A	No	N/A	Yes	ALS-FRS	No	N/A	No	N/A	No	N/A
NCT			NCT00355576	18608093	Combination Therapy Selection Trial in Amyotrophic Lateral Sclerosis	Celecoxib, Creatine & Minocycline	2006-07-24	86	1. ALSFRS-R	1) FVC 2) QoL 3)Timed Get Up and Go 4) survival	Phase 2	Yes	McGill	No	N/A	No	N/A	Yes	McGill	Yes	ALS-FRS	No	N/A	No	N/A	No	N/A
NCT			NCT02118727		Therapy in Amyotrophic Lateral Sclerosis (TAME)	Memantine	30/01/2019	90	ALS-FRS	1. levels of Tau, pNFH and the pNFH/C3 ratio in blood 2. Behavioral decline in those with FTD characteristics based on the NPI-Q and the ALS-CBS	Phase 2	No	N/A	Yes	ALS-CBS	Yes	ALS-CBS	Yes	NPI-Q	Yes	ALS-FRS	No	N/A	No	N/A	No	N/A
NCT			NCT01806857	PMID:28070747 | PMCID:PMC5509619	Clinical Trial Nuedexta in Subjects With ALS	Nuedexta	2011-01-03	90	Bulbar Function Scale (CNS-BFS) - Total and 3 sub-scores (Sialorrhea, Speech, Swallowing)	1. ALSFRS 2. Visual Analog Scale - Speech Scores 3. Ashworth Spasticity Scale Score - legs & arms 4. Timed Reading of Test Paragraph Result 5. Average Water Swallowing Test (WST) 6. Visual Analog Scale - Swallowing & Salivation 7. Solids Swallowing Test 8. CNS-LS lability	Phase 2	No	N/A	No	N/A	Yes	CNS-LS	No	N/A	Yes	ALS-FRS & VAS & CNS-BFS	No	N/A	No	N/A	No	N/A
NCT			NCT00790582	PMID:21813790 | PMCID:PMC3171956	A Multi-Center Controlled Screening Trial of Safety and Efficacy of Lithium Carbonate in Subjects With Amyotrophic Lateral Sclerosis (ALS)	lithium carbonate	31/07/2006	100	1. ALSFRS	1. Vital capacity 2. Safety labs 3. Adverse events 4. Blood lithium level	Phase 2	No	N/A	No	N/A	No	N/A	No	N/A	Yes	ALS-FRS	No	N/A	No	N/A	No	N/A
NCT			NCT00214110		Tamoxifen Therapy in Amyotrophic Lateral Sclerosis [ALS]	Tamoxifen	2003-01-01	100	Mean percentage predicted arm strength	Vital capacity, arm & leg muscle strength, ALSFRS	Phase 2	No	N/A	No	N/A	No	N/A	No	N/A	Yes	ALS-FRS	No	N/A	No	N/A	No	N/A
NCT			NCT00647296	PMID:22985432|PMID:22101764	Safety and Tolerability Study of KNS-760704 in Amyotrophic Lateral Sclerosis (ALS)	KNS-760704	2006-01-11	102	Unacceptable safety or tolerability events after oral administration of KNS-760704 compared to placebo	1. Unacceptable safety or tolerability events 2. ALSFRS-R 3. Upright and supine vital capacity 4. Changes in cystatin C and neurofilament H	Phase 2	No	N/A	No	N/A	No	N/A	No	N/A	Yes	ALS-FRS	No	N/A	No	N/A	No	N/A
NCT			NCT03792490		Inhibition of Rho Kinase (ROCK) With Fasudil as Disease-modifying Treatment for ALS	Fasudil	2019-01-03	120	1. Safety 2. Tolerability	1. ALSFRS 2. Survival time 3. QoL Amyotrophic lateral sclerosis assessment questionnaire (ALSAQ-5) 4. ECAS 5. Motor Unit Number Index (MUNIX) 6. Slow vital capacity	Phase 2	Yes	ALSAQ-5	Yes	ECAS	Yes	ECAS	Yes	ALSAQ-5	Yes	ALS-FRS	No	N/A	No	N/A	No	N/A
NCT			NCT03127514		AMX0035 in Patients With Amyotrophic Lateral Sclerosis (ALS)	AMX0035	2017-04-25	132	1. ALSFRS-R 2. AE's 3. Proportion of subjects in each group able to remain on study drug	1. Limb Isometric Strength (ATLIS) 2. Blood based biomarkers 3. Survival, tracheostomy and hospitalizations 4. SVC 5. Imaging biomarkers	Phase 2	No	N/A	No	N/A	Yes	Norris	No	N/A	Yes	ALS-FRS	No	N/A	No	N/A	No	N/A
NCT			NCT01281631		A Study of NP001 in Subjects With Amyotrophic Lateral Sclerosis (ALS)	NP001	2018-09-05	136	1. Evaluate the effects of NP001 on measures of clinical function	1. Safety and tolerability in ALS 2. Pulmonary function and biomarkers	Phase 2	No	N/A	No	N/A	No	N/A	No	N/A	Yes	ALS-FRS	No	N/A	No	N/A	No	N/A
NCT			NCT02794857		Safety and Efficacy Study of NP001 in Patients With Amyotrophic Lateral Sclerosis (ALS) and Systemic Inflammation	NP001	2016-06-09	138	1. ALSFRS	1. SVC 2. Time to tracheotomy 3. Change in levels of blood inflammatory biomarkers	Phase 2	No	N/A	No	N/A	No	N/A	No	N/A	Yes	ALS-FRS	No	N/A	No	N/A	No	N/A
NCT			NCT03068754		Study of ActharÂ® Gel (Acthar) for Amyotrophic Lateral Sclerosis (ALS)	Acthar	2009-12-06	143	1. Telephone ALSFRS 2. AE's	1. Spirometry (%) 2. Investigator ALSFRS	Phase 2|Phase 3	No	N/A	No	N/A	No	N/A	No	N/A	Yes	ALS-FRS	No	N/A	No	N/A	No	N/A
NCT		2015-004098-33	NCT02623699	32640130	An Efficacy, Safety, Tolerability, Pharmacokinetics and Pharmacodynamics Study of BIIB067 in Adults With Inherited Amyotrophic Lateral Sclerosis (ALS)	BIIB067	2015-12-08	144	1. AE's 2. Number of p's with laboratory assessment, vital signs, neurological & physical assessment abnormalities 3. Electrocardiograms (ECGs) Abnormalities 4. PK Parameter of BIIB067 in Plasma 5. ALSFRS	1. CSF Levels of SOD1 Protein 2. Combined Assessment of Function and Survival (CAFS) - ASLFRS & survival 3. Change From Baseline in ALSFRS-R 4. Slow Vital Capacity (SVC) 5. Ventilation Assistance-free Survival (VAFS) 6. Survival 7. Handheld Dynamometry (HHD)	Phase 3	No	N/A	No	N/A	Yes	Zarit Burden Interview	No	N/A	Yes	ALS-FRS	No	N/A	No	N/A	No	N/A
NCT			NCT00136110	19743466	Trial of Sodium Valproate in Amyotrophic Lateral Sclerosis	Sodium Valproate	2005-08-26	165	Survival	ALS-FRS	Phase 3	No	N/A	No	N/A	No	N/A	No	N/A	Yes	ALS-FRS	No	N/A	No	N/A	No	N/A
NCT			NCT00424463		Expanded Controlled Study of Safety and Efficacy of MCI-186 in Patients With Amyotrophic Lateral Sclerosis (ALS)	MCI-186	2007-01-19	181	ALSFRS	Disease progression, FVC, AE, adverse drug react, incidence of abnormal changes, sensory examinations	Phase 3	No	N/A	No	N/A	No	N/A	No	N/A	Yes	ALS-FRS	No	N/A	No	N/A	No	N/A
NCT			NCT00690118	PMID:26984187|PMID:22715372	Study of Pioglitazone in Patients With Amyotrophic Lateral Sclerosis	Pioglitazone	24/02/2009	219	Survival	Tracheotomy or NIV	Phase 2	No	N/A	No	N/A	No	N/A	No	N/A	No	N/A	No	N/A	No	N/A	No	N/A
NCT			NCT03491462		Arimoclomol in Amyotropic Lateral Sclerosis	Arimoclomol	2018-04-09	231	1. CAFS	1. Time to PAV/tracheostomy/death 2. ALSFRS-R 3. SVC	Phase 3	No	N/A	No	N/A	No	N/A	No	N/A	Yes	ALS-FRS	No	N/A	No	N/A	No	N/A
NCT			NCT03293069		Conservative Iron Chelation as a Disease-modifying Strategy in Amyotrophic Lateral Sclerosis	Deferiprone	23/06/2009	240	CAFS score (Combined Assessment of Function and Survival)	1. ALSFRS 2. Time to death or respiratory insufficiency 3. Muscle strength measurements 4. SVC 5. Body weight 6. QoL (ALSAQ-5) 7. Dementia - DSM criteria 8. Fronto-Temporal Dementia (FTD) criteria 9. MoCA 10. ECAS	Phase 2|Phase 3	Yes	ALSAQ-5	Yes	ECAS & MoCA & DSM Criteria	Yes	ECAS & FTD Criteria	Yes	ALSAQ-5	Yes	ALS-FRS	No	N/A	No	N/A	No	N/A
NCT			NCT01879241	29934198	Study of Rasagiline in Patients With Amyotrophic Lateral Sclerosis	Rasagiline	2005-01-06	252	Survival	1. ALSFRS 2. SEIQoL, Schedule for the Evaluation of Individual Quality of Life 3. SVC	Phase 2	Yes	SEIQoL	No	N/A	No	N/A	No	N/A	Yes	ALS-FRS	No	N/A	No	N/A	No	N/A
NCT			NCT03039673		MIROCALS: Modifying Immune Response and OutComes in ALS	Riluzole & IL-2	2017-02-01	304	1. Time from date of randomization to date of death	ND	Phase 2	No	N/A	No	N/A	No	N/A	No	N/A	No	N/A	No	N/A	No	N/A	No	N/A
NCT			NCT00035815	19029516	Insulin-like Growth Factor-1 in Amyotrophic Lateral Sclerosis (ALS) Trial	Insulin like growth factor, type 1	2013-01-06	330	1. Rate of Change in Composite Manual Muscle Testing (MMT) Score	1. Alive and Tracheostomy-free at 24 Months 2. Rate of ALS-FRS Change	Phase 3	No	N/A	No	N/A	No	N/A	No	N/A	Yes	ALS-FRS	No	N/A	No	N/A	No	N/A
NCT			NCT00326625	19922128	Clinical Trial of Glatiramer Acetate in Amyotrophic Lateral Sclerosis (ALS)	40 mg glatiramer acetate	2000-07-01	366	ALSFRS	1. Time to Death 2. Tracheostomy 3. Permanent Assisted Ventilation	Phase 2	No	N/A	No	N/A	No	N/A	No	N/A	Yes	ALS-FRS	No	N/A	No	N/A	No	N/A
NCT			NCT00444613	30636701	A Study in Patients With Amyotrophic Lateral Sclerosis (ALS)	E0302 (mecobalamin)	2007-03-08	373	Survival, functional rating ALSFRS	MMT, %FVC	Phase 2|Phase 3	No	N/A	No	N/A	No	N/A	No	N/A	Yes	ALS-FRS	No	N/A	No	N/A	No	N/A
NCT			NCT02588677		Masitinib in Combination With Riluzole for the Treatment of Patients Suffering From Amyotrophic Lateral Sclerosis (ALS)	Masitinib	2015-10-28	394	1. ALSFRS	1.Forced Vital Capacity (FVC) 2. Progression free survival 3. Overall survival	Phase 2|Phase 3	No	N/A	No	N/A	No	N/A	No	N/A	Yes	ALS-FRS	No	N/A	No	N/A	No	N/A
NCT			NCT00047723	17980667	Minocycline to Treat Amyotrophic Lateral Sclerosis	Minocycline	2002-10-17	400	ALSFRS	MMT, %FVC, QoL, survival	Phase 3	Yes	McGill	No	N/A	No	N/A	Yes	McGill	Yes	ALS-FRS	No	N/A	No	N/A	No	N/A
NCT			NCT03160898		A Study to Evaluate Efficacy, Safety and Tolerability of CK-2127107 in Patients With Amyotrophic Lateral Sclerosis (ALS)	CK-2127107	2017-05-19	458	SVC	1. muscle strength measured by hand held dynamometry and handgrip dynamometry 2. ALSFRS 3. Mean plasma concentrations	Phase 2	No	N/A	No	N/A	No	N/A	No	N/A	Yes	ALS-FRS	No	N/A	No	N/A	No	N/A
NCT			NCT00868166	24447620	Safety and Efficacy of TRO19622 as add-on Therapy to Riluzole Versus Placebo in Treatment of Patients Suffering From ALS	Olesoxime	2009-03-24	512	Survival	1. Time to 'failiure' event = tracheostomy, NIV, IV 2. ALSFRS 3. Global ALSFRS 4. Vital capacity 5. Manual Muscle Testing (MMT) 6. Single-Item Mc Gill Quality of Life Scale	Phase 3	Yes	McGill	No	N/A	No	N/A	Yes	McGill	Yes	ALS-FRS	No	N/A	No	N/A	No	N/A
NCT			NCT00072709		Study Evaluating TCH346 and Placebo Administered Once Daily in Patients With Amyotrophic Lateral Sclerosis (ALS)	TCH346	2005-01-07	551	ALSFRS	Survival, pulmonary function, MMT, neurocognitive evaluation in subset, NIV, NPPV	Phase 2	No	N/A	Yes	ACE-III	No	N/A	No	N/A	Yes	ALS-FRS	No	N/A	No	N/A	No	N/A
NCT			NCT00696332		Talampanel for Amyotrophic Lateral Sclerosis (ALS)	Talampanel	2008-06-12	559	ALSFRS-R	Time from baseline to the first occurrence of either death, tracheostomy or permanent assisted ventilation	Phase 2	No	N/A	No	N/A	No	N/A	No	N/A	Yes	ALS-FRS	No	N/A	No	N/A	No	N/A
NCT			NCT01709149	26982815	Study of Safety, Tolerability & Efficacy of CK-2017357 in Amyotrophic Lateral Sclerosis (ALS)	CK-2017357	2013-01-08	711	ALSFRS	1. Maximum Voluntary Ventilation (MVV) 2. SNIP 3. SVC 4. handgrip strength and fatigability 5. muscle strength by hand-held dynamometry (HHD)	Phase 2	No	N/A	No	N/A	No	N/A	No	N/A	Yes	ALS-FRS	No	N/A	No	N/A	No	N/A
NCT			NCT02496767	31081694	Ventilatory Investigation of Tirasemtiv and Assessment of Longitudinal Indices After Treatment for a Year	Tirasemtiv	17/08/2015	743	1. SVC	1. ALSFRS 2. muscle strength 3. Time to the first occurrence of SVC decline, onset of respiratory insufficiency or death 4. Time to the first use of mechanical ventilatory assistance or death	Phase 3	No	N/A	No	N/A	No	N/A	No	N/A	Yes	ALS-FRS	No	N/A	No	N/A	No	N/A
NCT			NCT01281189	PMID:28178599|PMID:27677562|PMID:27385750|PMID:25125035	Phase 3 Study of Dexpramipexole in ALS	Dexpramipexole	2011-01-21	943	1. Combined score of functional outcomes adjusted for mortality	1. Time to death or respiratory insufficiency 2. Time to death 3. Respiratory decline 4. muscle strength measurements (MSM) 5. Amyotrophic Lateral Sclerosis Assessment Questionnaire-5-Item Form (ALSAQ-5) 6. Pharmacokinetics 7. AE's and SAE's	Phase 3	Yes	ALSAQ-5	No	N/A	No	N/A	Yes	ALSAQ-5	Yes	ALSFRS-R	No	N/A	No	N/A	No	N/A
NCT			NCT03705390		A Safety and Tolerability Study of ILB in Patients With Amyothrophic Lateral Sclerosis (ALS)	ILB	2018-10-15	15	1. Safety 2. Tolerability 3. Quantity of study drug administered	1. ALSFRS 2. Amyotrophic Lateral Sclerosis Assessment Questionnaire (ALSAQ-40) 3. Fluid based biomarker - Urinary p75ECD 4. Blood based biomarker - NfL in plasma 5. Biomarker analysis - exploratory disease status	Phase 2	Yes	ALSAQ-40	No	N/A	No	N/A	Yes	ALSAQ-40	Yes	ALS-FRS	Yes	ALSAQ-40	No	N/A	No	N/A
NCT			NCT03272802		Treatment Effect of Edaravone in Patients With Amyotrophic Lateral Sclerosis (ALS)	Edaravone	2005-01-04	20	1. Manual Muscle Testing (MMT) 2. ALSFRS 3. Amyotrophic Lateral Sclerosis Assessment Questionnaire (ALSAQ-40)	ND	Phase 2|Phase 3	Yes	ALSAQ-40	No	N/A	No	N/A	Yes	ALSAQ-40	Yes	ALS-FRS	Yes	ALSAQ-40	No	N/A	No	N/A
NCT			NCT01825551		The Effect of GCSF in the Treatment of ALS Patients	Granulocyte Colony Stimulating Factor	2013-04-05	40	ALSFRS-R	1. Mobilizing bone marrow stem cells 2. Compound muscle action potential (CMAP) 3. QoL (ALSAQ40) 4. Muscle Manual Test (MMT)	Phase 2|Phase 3	Yes	ALSAQ-40	No	N/A	No	N/A	Yes	ALSAQ-40	Yes	ALS-FRS	Yes	ALSAQ-40	No	N/A	No	N/A
NCT			NCT03693781		Colchicine for Amyotrophic Lateral Sclerosis	Colchicine	18/11/2016	54	1. ALSFRS	1. AE'S & SAE'S 2. Tracheostomy-free survival rate 3. FVC 4. QoL Amyotrophic Lateral Sclerosis Assessment Questionnaire (ALSAQ-40) 5. enhancement of autophagy 6. changes in stress granules size, number and composition 7. quantification of insoluble species 8. modifications on extracellular vesicles secretion in blood and CSF 9. Biomarkers of neurodegeneration 10. biomarkers of inflammation	Phase 2	Yes	ALSAQ-40	No	N/A	No	N/A	Yes	ALSAQ-40	Yes	ALS-FRS	Yes	ALSAQ-40	No	N/A	No	N/A
NCT			NCT03359538	PMID:29901635 | PMCID:PMC6024184	Rapamycin Treatment for ALS	Rapamycin	2017-12-02	63	1. Proportion of patients exhibiting a positive response - T-reg number	1. SAE's & AE's 2. efficacy in inhibiting Motor pathway 3. Ability to cross blood brain barrier 4. activation and homing capabilities of different T, B, NK cell subpopulations 5. CSF neurofilaments 6. Blood biomarkers - levels of neurofilaments and vitamin D 7. changes in inflammatory status 8. ALSFRS 9. Tracheostomy-free survival rate 10. FCV 11. QoL (ALSAQ-40)	Phase 2	Yes	ALSAQ-40	No	N/A	No	N/A	Yes	ALSAQ-40	Yes	ALS-FRS	Yes	ALSAQ-40	No	N/A	No	N/A
NCT			NCT03548311		Clinical Trial of Ultra-high Dose Methylcobalamin for ALS	methylcobalamin	2018-06-07	128	1. ALSFRS-R	1. Survival 2. FVC 3. Homocystein 4. MMT 5. Norris scale 6. Grip power 7. ALSAQ-40 8. safety	Phase 3	Yes	ALSAQ-40	No	N/A	Yes	Norris	Yes	ALSAQ-40	Yes	ALS-FRS	Yes	ALSAQ-40	No	N/A	No	N/A
NCT			NCT01492686	PMID:28872919|PMID:28872913|PMID:28522181	Phase 3 Study of MCI-186 for Treatment of Amyotrophic Lateral Sclerosis	MCI-186	21/06/2018	137	ALS-FRS	1. Death or a Specified State of Disease Progression 2. FVC 3. Modified Norris Scale Score 4. ALSAQ40 5. Adverse Events 6. Adverse Drug Reactions 7. Adverse Events by System Organ Class 8. Sensory Changes	Phase 3	Yes	ALSAQ-40	No	N/A	Yes	Norris	Yes	ALSAQ-40	Yes	ALS-FRS	Yes	ALSAQ-40	No	N/A	No	N/A
NCT			NCT02988297		Nebulized RNS60 for the Treatment of Amyotrophic Lateral Sclerosis	RNS60	2016-06-09	140	ALS-FRS	1. Deaths or tracheostomies 2. Proportion of regulatory T cells (Treg) 3. SVC 4. ALS assessment questionnaire (ALSAQ-40) 5. AE's	Phase 2	Yes	ALSAQ-40	No	N/A	No	N/A	Yes	ALSAQ-40	Yes	ALS-FRS	Yes	ALSAQ-40	No	N/A	No	N/A
NCT			NCT03456882		The Effect of RNS60 on ALS Biomarkers	RNS60	2018-03-07	142	1. Pharmacodynamic biomarkers	1. ALSFRS-R 2. Survival 3. FVC 4. Tolerability 5. ALSAQ-40	Phase 2	Yes	ALSAQ-40	No	N/A	No	N/A	Yes	ALSAQ-40	Yes	ALS-FRS	Yes	ALSAQ-40	No	N/A	No	N/A
NCT			NCT00330681	PMID:28872919|PMID:28872917|PMID:25286015	Efficacy and Safety Study of MCI-186 for Treatment of Amyotrophic Lateral Sclerosis (ALS)	MCI-186 (edaravone)	2013-01-07	206	ALSFRS	1. Death and Disease Progression 2. FVC 3. Modified Norris Scale (measure of movement disorder) 4. ALSAQ40 5. % of AE, drug reactions 6. Abnormal changes in sensory	Phase 3	Yes	ALSAQ-40	No	N/A	Yes	Norris	Yes	ALSAQ-40	Yes	ALS-FRS	Yes	ALSAQ-40	No	N/A	No	N/A
NCT			NCT03127267		Efficacy and Safety of Masitinib Versus Placebo in the Treatment of ALS Patients	Masitinib	2007-01-08	495	ALSFRS	1. ALS quality of life patient questionnaire (ALSAQ-40) 2. Progression free survival 3. Forced Vital Capacity (FVC) 4. hand-held dynamometry (HHD)	Phase 3	Yes	ALSAQ-40	No	N/A	No	N/A	Yes	ALSAQ-40	Yes	ALS-FRS	Yes	ALSAQ-40	No	N/A	No	N/A
NCT			NCT01753076	28139349	Study of Ozanezumab (GSK1223249) Versus Placebo in the Treatment of Amyotrophic Lateral Sclerosis	Ozanezumab	2012-12-20	304	Combined ALSFRS-R & survival	1. Change from ALSFRS baseline 2. Rate of ALSFRS decline 3. Slow Vital Capacity (SVC) 4. Muscle Strength (HHD) 5. Clinical Global Impression-improvement Scale (CGI-I) single observer-rated item measuring global improvement relative to Baseline 6. Survival at Week 48 and Week 60 7. Progression free survival Week 48 8. EuroQol 5 Dimensions-5 Level Short Form (EQ-5D-5L) 9. Amyotrophic Lateral Sclero…	Phase 2	Yes	ALSAQ-40 & EQ-5D-5L	No	N/A	No	N/A	Yes	ALSAQ-40 & EQ-5D-5L	Yes	ALS-FRS	Yes	ALSAQ-40 & EQ-5D-5L	No	N/A	No	N/A
NCT			NCT03800524		Safety and Efficacy of TUDCA as add-on Treatment in Patients Affected by ALS	Tauroursodeoxycholic Acid	2019-01-11	440	1. Number of p's with improvement of at least 20% in the ALSFRS-R slope	1. Survival time measured by death or respiratory insufficiency 2. Difference in change from baseline in ALSFRS-R. 3. ALS Assessment Questionnaire‐40 (ALSAQ-40) 4. FVC 5. EuroQol 5‐Dimension-5 Levels (EQ-5D-5L) 6. muscle force assessed by the MRC scale 7. Neurofilaments levels 8. MMP-9 levels	Phase 3	Yes	ALSAQ-40 & EQ-5D-5L	No	N/A	No	N/A	Yes	ALSAQ-40 & EQ-5D-5L	Yes	ALS-FRS	Yes	ALSAQ-40 & EQ-5D-5L	No	N/A	No	N/A
NCT			NCT03508453		IC14 for Treatment of Amyotrophic Lateral Sclerosis	IC14	2016-01-10	50	Neurofilament (biomarker), Urinary p75 neurotrophin receptor (biomarker), Monocyte CD14 receptor occupancy	ALSFRS, FVC, SNIP, QoL, ECAS, Maximum plasma concentration (Cmax), Area under the curve for serum IC14, Immunogenicity, AE's	Phase 2	Yes	ALSSQOL-R	Yes	ECAS	Yes	ECAS	Yes	ALSSQOL-R	Yes	ALS-FRS R & ALSSQOL-R	Yes	ALSSQOL-R	Yes	ALSSQOL-R	Yes	ALSSQOL-R
NCT			NCT01786603	PMID:30192007 | PMCID:PMC6545236	Rasagiline in Subjects With Amyotrophic Lateral Sclerosis (ALS)	Rasagiline	2013-02-08	80	ALSFRS-R	1. vital capacity (VC) 2. QoL 3. Adverse events 4. Survival 5. Bcl2Bax expression ratio in RNA samples 6. Biomarker Assays of Mitochondrial Function 7. Oxidatitve stress 8. apoptosis markers	Phase 2	Yes	ALSSQOL-R	No	N/A	No	N/A	Yes	ALSSQOL-R	Yes	ALS-FRS R & ALSSQOL-R	Yes	ALSSQOL-R	Yes	ALSSQOL-R	Yes	ALSSQOL-R
NCT			NCT03272503	29202456	A Clinical Trial of Pimozide in Patients With Amyotrophic Lateral Sclerosis (ALS)	Pimozide	2017-09-05	100	ALS-FRS	1. repetitive nerve stimulation (DRRNS) 2. SVC 3. Change in Motor Power 4. AE's 5. Amyotrophic Lateral Sclerosis Specific Quality of Life - Revised (ALSSQOL-R) 6. Camp frequency and severity	Phase 2	Yes	ALSSQOL-R	No	N/A	No	N/A	Yes	ALSSQOL-R	Yes	ALS-FRS R & ALSSQOL-R	Yes	ALSSQOL-R	Yes	ALSSQOL-R	Yes	ALSSQOL-R
NCT			NCT00349622	PMID:27385750|PMID:26824413|PMID:25297012|PMID:24771634|PMID:23613806	Clinical Trial Ceftriaxone in Subjects With ALS	ceftriaxone	2006-07-07	513	1. Survival 2. ALS-FRS	1. Change in vital capacity 2. Hand-held Dynamometry (muscle strength) 3. ALSQOL	Phase 3	Yes	ALSSQOL-R	No	N/A	No	N/A	Yes	ALSSQOL-R	Yes	ALS-FRS R & ALSSQOL-R	Yes	ALSSQOL-R	Yes	ALSSQOL-R	Yes	ALSSQOL-R
NCT			NCT03472950		Safety and Efficacy of Ranolazine for the Treatment of Amyotrophic Lateral Sclerosis	Ranolazine	2018-06-11	20	1. Dose limiting toxicities	1. Cramp Questionaire 2. Fasciculation frequency muscle USS 3. Cramp potential duration	Phase 2	No	N/A	No	N/A	No	N/A	No	N/A	No	N/A	Yes	Cramp Questionnaire	No	N/A	No	N/A
NCT			NCT03186040		Open-label Clinical Trial of Lacosamide in ALS	Drug: Lacosamide	2010-01-03	30	Number of participants with treatment-related adverse events	Frequency of fasciculation (ultrasound and surface electromyogram), muscle cramps measured by visual analog scale (VAS), threshold tracking nerve conduction studies, 0.2ms threshold change, threshold electrotonus, recovery cycle	Phase 1|Phase 2	No	N/A	No	N/A	No	N/A	No	N/A	No	N/A	Yes	Cramp VAS	No	N/A	No	N/A
NCT			NCT01849770	PMID:26911633 | PMCID:PMC4836879	Mexiletine in Sporadic Amyotrophic Lateral Sclerosis (SALS)	Mexiletine	2013-05-08	75	Percentage of Participants That Discontinued Study Drug	1. Granulocyte Colony Stimulating Factor (GCSF) 2. Peak Plasma Concentration (Cmax) 3. Area Under the Concentration Time Curve (AUC) of Mexiletine in Plasma 4. Cerebrospinal Fluid (CSF)/Plasma Ratio 5. Mean Weekly Cramp Frequency 6. Maximal Pain Severity 7. Slow Vital Capacity (SVC) 8. ALSFRS	Phase 2	No	N/A	No	N/A	No	N/A	No	N/A	Yes	ALS-FRS	Yes	Cramp VAS	No	N/A	No	N/A
NCT			NCT00800501		A Safety and Tolerability Study of Intracerebroventricular Administration of sNN0029 to Patients With Amyotrophic Lateral Sclerosis	sNN0029	2015-01-11	18	Safety and tolerability through assessment of adverse events, ECGs, vital signs, clinical laboratory variables, MRI of brain and spinal cord, CSF sampling, and device performance as characterized by catheter tip placement and infusion accuracy	ALSFRS, EQ-5D-5L rating of quality of life	Phase 1|Phase 2	Yes	ED-5Q-5L	No	N/A	No	N/A	Yes	ED-5Q-5L	Yes	ALS-FRS	Yes	ED-5Q-5L	No	N/A	No	N/A
NCT			NCT02487407	31315908	Effects of ODM-109 on Respiratory Function in Patients With Amyotrophic Lateral Sclerosis	ODM-109	2006-01-12	66	SVC	1. Hand grip strength and submaximal hand grip strength endurance 2. Clinical condition 3. QoL 4. ALSFRS 5. Oxygen saturation 6. concentrations of ODM-109, OR-1855 and OR-1896 in blood 7. acetylation status 8. SNP nasal pressure 9. Visual analogue Scale VAS	Phase 2	Yes	EQ-5D-5L & SF-36	No	N/A	No	N/A	Yes	ED-5Q-5L & SF-36	Yes	ALS-FRS	Yes	ED-5Q-5L & SF-36	No	N/A	Yes	VAS
NCT			NCT00403104		Placebo Controlled Study of ONO2506PO in the Presence of Riluzole in Patients With Amyotrophic Lateral Sclerosis (ALS)	ONO-2506PO	2006-11-23	420	SVC	Survival, ALSFRS, MRC muscle strength, QoL	Phase 2	Yes	EQ-5D-3L	No	N/A	No	N/A	Yes	EQ-5D-3L	Yes	ALS-FRS	Yes	EQ-5D-3L	No	N/A	No	N/A
NCT			NCT03457753		Riluzole Oral Soluble Film Safety and Tolerability in Amyotrophic Lateral Sclerosis	Riluzole Oral Soluble Film	16/03/2017	0	1. NCI-CTC, 2. safety, 3. tolerability	None	Phase 2	No	N/A	No	N/A	No	N/A	No	N/A	No	N/A	Yes	NCI-CTC	No	N/A	No	N/A
NCT			NCT03690791		Efficacy of Cannabinoids in Amyotrophic Lateral Sclerosis or Motor Neurone Disease	CannTrust CBD Oil	2003-01-06	30	1. ALSFRS 2. FVC	1. AE'S 2. Numeric Rating Scale for spasticity 3. Numeric Rating Scale for pain 4. Percentage of Total Weight Loss 5. ALS Specific Quality of Life- Revised (ALSSQOL-R) 6. Edinburgh Cognitive and Behavioural ALS Screen (ECAS)	Phase 3	Yes	ALSSQOL-R	Yes	ECAS	Yes	ECAS	Yes	ALSSQOL-R	Yes	ALS-FRS R & ALSSQOL-R	Yes	Numeric Rating Scale & ALSSQOL-R	Yes	ALSSQOL-R	Yes	ALSSQOL-R
NCT			NCT00070993	PMID:18608103 | PMCID:PMC2631354	Creatine for the Treatment of Amyotrophic Lateral Sclerosis	creatine monohydrate	1995-07-01	110	1. Maximal voluntary isometric contraction (MVIC)	1. Forced vital capacity (FVC) 2. ALS functional rating scale revised (ALSFRS-R) 3. Quality of life questionnaire short form 12 (SF-12) 4. Muscle fatigue	Phase 2	Yes	SF-12	No	N/A	No	N/A	Yes	SF-12	Yes	ALS-FRS	Yes	SF-12	No	N/A	No	N/A
NCT			NCT01935518		A Clinical Trial of Safety and Efficacy of Fasudil in Subjects With Amyotrophic Lateral Sclerosis (ALS)	Fasudil	2019-01-03	10	1. Slope of ALSFRS decline	1. FVC 2. SF-36 QoL 3. Verbal fluency & Frontal Behavioral Inventory Scale (FBI) 4. Safety bloods 5. AE's	Phase 2	Yes	SF-36	Yes	Verbal Fluency	Yes	FBI	Yes	SF-36	Yes	ALS-FRS	Yes	SF-36	No	N/A	No	N/A
NCT			NCT00140452	PMID:19922130 | PMCID:PMC3820489	Phase II Study Using Thalidomide for the Treatment of ALS	Thalidomide	2011-01-06	24	1. ALS Functional Rating Scale (ALSFRS) and pulmonary function testing (PFT) changes compared to historical controls	1. Survival toxicity 2. Quality of life 3. Serum cytokine measurements	Phase 2	Yes	SF-36	No	N/A	No	N/A	Yes	SF-36	Yes	ALS-FRS	Yes	SF-36	No	N/A	No	N/A
NCT			NCT00877604	PMID:25664595 | PMCID:PMC5024041	Efficacy and Tolerability of Tauroursodeoxycholic Acid in Amyotrophic Lateral Sclerosis	Tauroursodeoxycholic acid (TUDCA)	19/04/2006	34	1. ALSFRS	1. FVC 2. SF-36 Quality of Life Rating Scale 3. Survival 4. Time to Tracheostomy 5. Adverse events 6. Scores for Right and Left Muscle Groups	Phase 2	Yes	SF-36	No	N/A	No	N/A	Yes	SF-36	Yes	ALS-FRS	Yes	SF-36	No	N/A	No	N/A
NCT			NCT00635960		Growth Hormone in Amyotrophic Lateral Sclerosis	Growth Hormone (Somatropin)|Drug: Placebo	2008-03-14	40	N-acetylaspartate/Creatine ratio in the motor cortex assessed with magnetic resonance spectroscopy	mortality, ALSFRS, SF-36 QoL, Safety and Tolerability	Phase 2	Yes	SF-36	No	N/A	No	N/A	Yes	SF-36	Yes	ALS-FRS	Yes	SF-36	No	N/A	No	N/A
NCT		2007-002117-39	NCT00353665	20565333	Memantine for Disability in Amyotrophic Lateral Sclerosis (MEDALS)	Memantine	23/10/2019	63	ALS-FRS	1. QoL, depression scale, strength (clinical evaluation), forced vital capacity 2. neurophysiology (motor unit counting, neurophysiological index)	Phase 2|Phase 3	Yes	SF-36	No	N/A	No	N/A	Yes	SF-36 & Hamilton-D	Yes	ALS-FRS	Yes	SF-36	No	N/A	No	N/A
NCT			NCT00069186		Study of Creatine Monohydrate in Patients With Amyotrophic Lateral Sclerosis	Creatine Monohydrate	2008-01-09	107	Change in upper extremity motor function	Acute & chronic changes in muscle strength, ALS function, Qol, pulmonary functioning, muscle fatigue	Phase 3	Yes	SF-12	No	N/A	No	N/A	Yes	SF-36	Yes	ALS-FRS	Yes	SF-36	No	N/A	No	N/A
NCT			NCT00243932	PMID:23452274|PMID:19743457	Clinical Trial of High Dose CoQ10 in ALS	Coenzyme Q10	2016-01-10	185	ALS-FRS	1. Changes in Forced Vital Capacity 2. Fatigue Severity Scale 3. Short Form-36 4. 8OH2dG (a Biomarker of Oxidative Stress)	Phase 2	Yes	SF-36	No	N/A	No	N/A	Yes	SF-36	Yes	ALS-FRS	Yes	SF-36	No	N/A	Yes	FSS
PubMed				14506939	Reduction of oxidative stress in amyotrophic lateral sclerosis following pramipexole treatment.	pramipexole	2002-06-12	11	1) Serum levels 2,3-DHBA (marker of oxidative stress)	ND	Phase1/2	No	N/A	No	N/A	No	N/A	No	N/A	No	N/A	No	N/A	No	N/A	No	N/A
PubMed				12939417	A randomized, placebo-controlled trial of topiramate in amyotrophic lateral sclerosis.	topiramate	2003-08-25	296	1) rate of change in upper extremity motor function (MVIC)	1) safety 2) rate of decline of FVC 3) ALSFRS 4) grip strength 5) survival	Phase 3	No	N/A	No	N/A	No	N/A	No	N/A	Yes	ALS-FRS	No	N/A	No	N/A	No	N/A
PubMed				PMID:21254083|PMID:19878077	Pilot study of granulocyte colony stimulating factor (G‐CSF)‐mobilized peripheral blood stem cells in amyotrophic lateral sclerosis (ALS)	G-CSF	2005-08-31	24	Evaluate safety	manual muscle testing (MMT), the ALS revised functional rating scale (ALSFRS‐R), and forced vital capacity (FVC)	ND	No	N/A	No	N/A	No	N/A	No	N/A	Yes	ALS-FRS	No	N/A	No	N/A	No	N/A
PubMed				22594565	Single-dose pharmacokinetics and tolerability of oral delta-9- tetrahydrocannabinol in patients with amyotrophic lateral sclerosis.	delta-9- tetrahydrocannabinol	2012-06-01	9	ALSFRS, VAS (for adverse events), plasma concentration of THC-OH	ND	ND	No	N/A	No	N/A	No	N/A	No	N/A	Yes	ALS-FRS	No	N/A	No	N/A	No	N/A
PubMed				8791245	A double-blind placebo-controlled study of 3,4-diaminopyridine in amytrophic lateral sclerosis patients on a rehabilitation unit.	diaminopyridine	2013-01-09	9	Functional Independence Measurement (FIM), Ashworth, grip strength, limb strength measurements, nerve conduction studies and speech assessments	ND	ND	No	N/A	No	N/A	No	N/A	No	N/A	No	N/A	No	N/A	No	N/A	No	N/A
PubMed				16197815	Beneficial effects of intrathecal IGF-1 administration in patients with amyotrophic lateral sclerosis.	ND	ND	9	1) disease progression and survival	1) Norris Scale Score 2) FVC 3) ADRs	ND	No	N/A	No	N/A	Yes	Norris	No	N/A	No	N/A	No	N/A	No	N/A	No	N/A
PubMed				7931231	Double blind cross over trial with deprenyl in amyotrophic lateral sclerosis.	deprenyl	ND	10	Norris, spinal and bulbar scores	ND	ND	No	N/A	No	N/A	Yes	Norris	No	N/A	No	N/A	No	N/A	No	N/A	No	N/A
PubMed				8145910	Intravenous immunoglobulin treatment in patients with motor neuron syndromes associated with anti-GM1 antibodies: a double-blind, placebo-controlled study.	immunoglobulin	2009-01-01	12	muscle strength, the Norris scale for disability, motor nerve conduction velocities for patients with conduction blocks, and measurements of immunologic markers	ND	ND	No	N/A	No	N/A	Yes	Norris	No	N/A	No	N/A	No	N/A	No	N/A	No	N/A
PubMed				10227642	The pharmacokinetics and pharmaco-dynamics of Procysteine in amyotrophic lateral sclerosis.	Procysteine	2011-01-11	13	Tufts Quantitative Neuromuscular Examination (TQNE),3 forced vital capacity (FVC), complete blood count, chemistry profile, urinalysis, and plasma Procysteine level	CSF samples were collected for determination of glutathione4 and Procysteine levels	ND	No	N/A	No	N/A	No	N/A	No	N/A	No	N/A	No	N/A	No	N/A	No	N/A
PubMed				17127564	A pilot trial with clenbuterol in amyotrophic lateral sclerosis.	clenbuterol	2009-01-01	16	1) safety and efficacy	1) MRC 2) ALSFRS 3) FVC 4) weight	ND	No	N/A	No	N/A	No	N/A	No	N/A	Yes	ALS-FRS	No	N/A	No	N/A	No	N/A
PubMed				7807153	Treatment of ALS with high dose pulse cyclophosphamide.	pulse cyclophosphamide	24/07/2017	18	1) Disease response to cyclophosphamide	1) bilateral isometric strength 2) fine motor coordination 3) pulmonary function 4) bulbar function (PATA) 5) fine motor coordination	ND	No	N/A	No	N/A	No	N/A	No	N/A	No	N/A	No	N/A	No	N/A	No	N/A
PubMed				19935406	Safety, tolerability, and cerebrospinal fluid penetration of ursodeoxycholic Acid in patients with amyotrophic lateral sclerosis.	Ursodeoxycholic Acid	2010-01-01	18	Safety & tolerability	ND	ND	No	N/A	No	N/A	No	N/A	No	N/A	No	N/A	No	N/A	No	N/A	No	N/A
PubMed			NCT02039401	28166654	Open label study to assess the safety of VM202 in subjects with amyotrophic lateral sclerosis.	VM202	2014-02-01	18	Adverse events	Hepatocyte Growth Factor (HGF) serum levels, Copies of VM202 in whole blood, ALSFRS, muscle circumference, FVC, muscle strength	Phase I/II	No	N/A	No	N/A	No	N/A	No	N/A	Yes	ALS-FRS	No	N/A	No	N/A	No	N/A
PubMed				17127563	Investigation of the therapeutic effects of edaravone, a free radical scavenger, on amyotrophic lateral sclerosis (Phase II study).	edaravone	2008-01-01	20	1) efficacy and safety	2) ALSFRS-R	Phase 2	No	N/A	No	N/A	No	N/A	No	N/A	Yes	ALS-FRS	No	N/A	No	N/A	No	N/A
PubMed				16193258	Minocycline in amyotrophic lateral sclerosis: a pilot study.	Minocycline	2003-06-01	20	1) safety	1) disease progression ALSFRS 2) Pulmonary Function Tests	ND	No	N/A	No	N/A	No	N/A	No	N/A	Yes	ALS-FRS	No	N/A	No	N/A	No	N/A
PubMed				8777774	A controlled one-year trial of dextromethorphan in amyotrophic lateral sclerosis.	Dextromethorphan	2007-01-03	49	Rate of progression (Norris Scale) & Survival	ND	ND	No	N/A	No	N/A	Yes	Norris	No	N/A	No	N/A	No	N/A	No	N/A	No	N/A
PubMed				26191780	Increased oxidative stress in patients with amyotrophic lateral sclerosis and the effect of edaravone administration.	edavorone	ND	26	1) ALSFRS-R 2) change in plasma markers of tissue oxidative damage	ND	ND	No	N/A	No	N/A	No	N/A	No	N/A	Yes	ALS-FRS	No	N/A	No	N/A	No	N/A
PubMed				11677005	Effects of creatine supplementation on exercise performance and muscular strength in amyotrophic lateral sclerosis: preliminary results.	Creatine	2000-01-01	53	1) effect of supplementation on exercise performance and MVIC in ALS	1) Norris Score 2) ALSFRS 3) bulbar function 4) weight	ND	No	N/A	No	N/A	Yes	Norris	No	N/A	Yes	ALS-FRS	No	N/A	No	N/A	No	N/A
PubMed				16606934	Randomized controlled phase II trial of glatiramer acetate in ALS.	glatiramer acetate	2014-01-09	30	1) safety and immunology 2) ALS-FRS 3) FVC 4) MMT 5) FVC 6) Timed get up and go	ND	Phase 2	No	N/A	No	N/A	No	N/A	No	N/A	Yes	ALS-FRS	No	N/A	No	N/A	No	N/A
PubMed				12807386	A double-blind randomized clinical trial in amyotrophic lateral sclerosis using lamotrigine: effects on CSF glutamate, aspartate, branched-chain amino acid levels and clinical parameters.	lamotrigine	1991-01-09	30	Function (Norris Scale), bulbar & spinal scale	Sub-scores of function, bulbar and spinal scale, CSF = levels of aspartate, glutamate, valine, isoleucine and leucine	ND	No	N/A	No	N/A	Yes	Norris	No	N/A	No	N/A	No	N/A	No	N/A	No	N/A
PubMed				10935831	Reduced glutathione in amyotrophic lateral sclerosis: an open, crossover, randomized trial.	Reduced Glutathione	2006-01-05	32	1) possible effect of reduced glutathione (GSH) in ALS	1) MMT 2) Norris Scale 3) Bulbar Scale 4) FVC	ND	No	N/A	No	N/A	Yes	Norris	No	N/A	No	N/A	No	N/A	No	N/A	No	N/A
PubMed				10668716	A randomized controlled trial of recombinant interferon beta-1a in ALS. Italian Amyotrophic Lateral Sclerosis Study Group.	ND	2005-01-12	37	1) MRCscale 2) Norris Scale 3) Bulbar Scores 4) FVC	1) selected electrophysiologic measures (latency, amplitude, and duration of the compound muscle action potential)	ND	No	N/A	No	N/A	Yes	Norris	No	N/A	No	N/A	No	N/A	No	N/A	No	N/A
PubMed				19449238	Recombinant human granulocyte-colony stimulating factor administration for treating amyotrophic lateral sclerosis: A pilot study.	G-CSF		39	ALSFRS	1) FVC 2) MMT 3) CMAPA 4) neuropysiological index 5) McGills single item QoL score	ND	Yes	McGill	No	N/A	No	N/A	Yes	McGill	Yes	ALS-FRS	No	N/A	No	N/A	No	N/A
PubMed				9864711	[Assessment of the efficacy of treatment with pimozide in patients with amyotrophic lateral sclerosis. Introductory notes].	pimozide	19/06/2017	44	1) disease progression (using Norris Scale)	ND	ND	No	N/A	No	N/A	Yes	Norris	No	N/A	No	N/A	No	N/A	No	N/A	No	N/A
PubMed				9262126	A clinical trial of dextromethorphan in amyotrophic lateral sclerosis.	dextromethorphan	20/12/2012	45	1) survival - pulmonary function and functional disability	ND	ND	No	N/A	No	N/A	No	N/A	No	N/A	No	N/A	No	N/A	No	N/A	No	N/A
PubMed	IRCT2015062411424N3			PMID:29352425 | PMCID:PMC5935637	Safety and Efficacy of Nanocurcumin as Add-On Therapy to Riluzole in Patients With Amyotrophic Lateral Sclerosis: A Pilot Randomized Clinical Trial.	nanocurcumin	14/05/2009	54	1) safety and efficacy 2) survival	1. ALSFRS-R 2. CMAP 3. MMT score 4. %change in disease progression rate	ND	No	N/A	No	N/A	No	N/A	No	N/A	Yes	ALS-FRS	No	N/A	No	N/A	No	N/A
PubMed				9710040	A placebo-controlled trial of insulin-like growth factor-I in amyotrophic lateral sclerosis. European ALS/IGF-I Study Group.	ND	2020-01-02	59	1) safety and efficacy 2) Appel ALS rating scale (AALS) 3)Sickness Impact Profile	1) SIP	ND	Yes	SIP	Yes	SIP	Yes	SIP	Yes	SIP	No	N/A	No	N/A	No	N/A	No	N/A
PubMed				19961264	A phase II trial of talampanel in subjects with amyotrophic lateral sclerosis.	talampanel	ND	59	1) TQNE rate of decline in isometric arm strength 2) rate of decline in respiratory function 3) isometric leg strength 4) bulbar function 5) fine motor function 6) ALSFRS 7) survival	1) frequency of adverse events 2) neurological status 3) plamsa concentartion of talampanel 4) vital signs 5) routine laboratory tests 6) ecgs	phase 2	No	N/A	No	N/A	No	N/A	No	N/A	Yes	ALS-FRS	No	N/A	No	N/A	No	N/A
PubMed	JPRN-UMIN000006423			25960085	A single blind randomized controlled clinical trial of mexiletine in amyotrophic lateral sclerosis: Efficacy and safety of sodium channel blocker phase II trial.	mexiletine	20/01/2016	60	1) ALSFRS-R	1) SDTC	2	No	N/A	No	N/A	No	N/A	No	N/A	Yes	ALS-FRS	No	N/A	No	N/A	No	N/A
PubMed				PMID:22323869 | PMCID:PMC3271295	Oral solubilized ursodeoxycholic acid therapy in amyotrophic lateral sclerosis: a randomized cross-over trial.	Ursodeoxycholic acid	2012-01-10	63	ALSFRS 2) Appel ALS Rating Scale	FVC	ND	No	N/A	No	N/A	No	N/A	No	N/A	Yes	ALS-FRS	No	N/A	No	N/A	No	N/A
PubMed				8304845	Immunosuppressive treatment of motor neuron syndromes. Attempts to distinguish a treatable disorder.	prednisone	2010-10-03	65	Average muscle strength, Hughes clinical gradation status	Side effectd	Phase I/II	No	N/A	No	N/A	No	N/A	No	N/A	No	N/A	No	N/A	No	N/A	No	N/A
PubMed				11732275	[The effect of selegiline and vitamin E in the treatment of ALS: an open randomized clinical trials].	selegiline and vitamin E	ND	67	Survival and functional status	ND	ND	No	N/A	No	N/A	No	N/A	No	N/A	No	N/A	No	N/A	No	N/A	No	N/A
PubMed				8909453	Toxicity and tolerability of recombinant human ciliary neurotrophic factor in patients with amyotrophic lateral sclerosis.	rHCNTF	20/11/2007	72	1) saftey and tolerability	ND	ND	No	N/A	No	N/A	No	N/A	No	N/A	No	N/A	No	N/A	No	N/A	No	N/A
PubMed				8622731	A clinical trial of verapamil in amyotrophic lateral sclerosis.	verapamil	2007-01-01	72	Arm & leg muscular strength, pulmonary function (FVC)	ND	ND	No	N/A	No	N/A	No	N/A	No	N/A	No	N/A	No	N/A	No	N/A	No	N/A
PubMed				8664560	Controlled trial of nimodipine in amyotrophic lateral sclerosis.	nimodipine	ND	87	Muscle strength, respiratory functioning	ND	ND	No	N/A	No	N/A	No	N/A	No	N/A	No	N/A	No	N/A	No	N/A	Yes	Presence/Absence
PubMed				8909433	A controlled trial of amino acid therapy in amyotrophic lateral sclerosis: I. Clinical, functional, and maximum isometric torque data.	BCAA & L-threonine	28/09/2017	95	1) effect on disease progression (clinical muscle strength, FVC, activities of daily living (upper and lower limbs) and timed tasks		ND	No	N/A	No	N/A	Yes	Norris	No	N/A	No	N/A	No	N/A	No	N/A	No	N/A
PubMed				15534251	A clinical trial of creatine in ALS.	creatine	2006-01-07	104	maximum voluntary isometric contraction of eight upper extremity muscles (MIVC)	Forced vital capacity, grip strength, and the ALS Functional Rating Scale (ALSFRS-R	ND	No	N/A	No	N/A	No	N/A	No	N/A	Yes	ALS-FRS	No	N/A	No	N/A	No	N/A
PubMed				7763202	Randomized, double-blind, controlled trial of acetylcysteine in amyotrophic lateral sclerosis.	Acetylcysteine	ND	110	Survival	Rate of decline, pulmonary function, decline in muscle strength, disability, bulbar function	ND	No	N/A	No	N/A	No	N/A	No	N/A	No	N/A	No	N/A	No	N/A	No	N/A
PubMed				9851651	The natural history and the effects of gabapentin in amyotrophic lateral sclerosis.	gabapentin	2008-01-05	110	1) assess dosing and duration of treatment on survival	1) Norris Scale 2) MMT (MRC) 3) Bulbar Function 4) ALSFRS 5) Pulmonary Function (FVC)	ND	No	N/A	No	N/A	Yes	Norris	No	N/A	No	N/A	No	N/A	No	N/A	No	N/A
PubMed				8195821	An open-randomized clinical trial of selegiline in amyotrophic lateral sclerosis.	selegiline	ND	111	Survival, mean disability scores, adverse reactions to drug	MMT, Norris scale, bulbar scale, FVC, ECG	ND	No	N/A	No	N/A	Yes	Norris	No	N/A	No	N/A	No	N/A	No	N/A	No	N/A
PubMed	NTR1448			22378918	Lithium lacks effect on survival in amyotrophic lateral sclerosis: a phase IIb randomised sequential trial	Lithium carbonate	2008-10-01	113	Survival, NIV, tracheostomy	ALFRS, FVC	Phase IIb	No	N/A	No	N/A	No	N/A	No	N/A	Yes	ALS-FRS	No	N/A	No	N/A	No	N/A
PubMed				9443715	Selegiline is ineffective in a collaborative double-blind, placebo-controlled trial for treatment of amyotrophic lateral sclerosis.	ND	ND	133	1) Appel ALS score rate of change	AE's	ND	No	N/A	No	N/A	No	N/A	No	N/A	No	N/A	No	N/A	No	N/A	No	N/A
PubMed				8960715	Placebo-controlled trial of gabapentin in patients with amyotrophic lateral sclerosis. WALS Study Group. Western Amyotrophic Lateral Sclerosis Study Group.	gabapentin	ND	152	slope of the arm megascore, the average maximum voluntary isometric strength	FVC	Phase II	No	N/A	No	N/A	No	N/A	No	N/A	No	N/A	No	N/A	No	N/A	No	N/A
PubMed				15517433	High dose vitamin E therapy in amyotrophic lateral sclerosis as add-on therapy to riluzole: results of a placebo-controlled double-blind study.	Vitamin E	ND	160	Survival - time to death, trachaeostomy, perminantely assisted ventilation	Rate of deterioration of functioning (Norris scale), MMT, spasticity scale, bulbar scale, ventilatory scale, sickness impact profile QOl	ND	Yes	SIP & ALS-19	Yes	SIP & ALS-19	Yes	SIP & ALS-19	Yes	SIP & ALS-19	No	N/A	No	N/A	No	N/A	No	N/A
PubMed		2014-005367-32		PMID:28801400 | PMCID:PMC5724081	Protein misfolding, amyotrophic lateral sclerosis and guanabenz: protocol for a phase II RCT with futility design (ProMISe trial).	Guanabenz	2016-02-29	208	1) Progression of ALS Milano Torino Staging (modified ALFRS without saliva) ALS-MITOS	1) safety and tolerability 2) explore biomarkers of ALS progression	Phase II	No	N/A	No	N/A	No	N/A	Yes	Ham-D	No	N/A	No	N/A	No	N/A	No	N/A
PubMed				16802291	Trial of celecoxib in amyotrophic lateral sclerosis.	celecoxib	2001-12-01	300	1) safety and efficacy 2) Rate of change in upper extremity motor function measured by the maximum voluntary isometric contraction strengtg (MVC)	1) safety 2) survival 3) CSF PGE2 levels 4) rate of decline of leg and grip strength 5) VC 6) ALSFRS-R 7) motot unit number estimates	ND	No	N/A	No	N/A	No	N/A	No	N/A	Yes	ALS-FRS	No	N/A	No	N/A	No	N/A
PubMed				16401852	Pentoxifylline in ALS: a double-blind, randomized, multicenter, placebo-controlled trial.	Pentoxifylline	2001-01-01	400	1) safety and efficacy 2) survival	1) ALSFRS-R 2) muscle strength (MMT)	ND	No	N/A	No	N/A	No	N/A	No	N/A	Yes	ALS-FRS	No	N/A	No	N/A	No	N/A
PubMed				8967757	A placebo-controlled trial of recombinant human ciliary neurotrophic (rhCNTF) factor in amyotrophic lateral sclerosis. rhCNTF ALS Study Group.	rHCNTF	2014-01-01	570	1) safety and efficacy 2) maximum voluntary isometric contraction 3) pulmonary function	1) arm and leg megascores 2) Sickness Impact Profile 3) survival	ND	Yes	SIP	Yes	SIP	Yes	SIP	Yes	SIP	No	N/A	No	N/A	Yes	SIP	No	N/A
PubMed				8628460	A double-blind placebo-controlled clinical trial of subcutaneous recombinant human ciliary neurotrophic factor (rHCNTF) in amyotrophic lateral sclerosis. ALS CNTF Treatment Study Group.	rHCNTF	ND	730	1) safety, tolerability, and efficacy of slowing disease progression	1) isometric muscle strength 2) pulmonary function 3) weight 4) anti-rHCNTF antibody levels 5) ALSFRS 6) S&E scale (Schwab and England Activities of Daily Living Scale) 7) Global Clinical Impression of Change (GCIC) scale 8) Ashworth Spaciticity Scale	Phase II / III	No	N/A	No	N/A	No	N/A	No	N/A	Yes	ALS-FRS	No	N/A	No	N/A	No	N/A
PubMed				10227630	A controlled trial of recombinant methionyl human BDNF in ALS: The BDNF Study Group (Phase III).	BDNF	ND	1135	1) survival 2) pulmonary function	1) syllable repetition (PATA) 2) walking speed 3) ALS-FRS 4) Ashworth Scale (spacticty) 5) SIP-PDS (Sickness Impact Profile physical dimension score)	Phase 3	No	N/A	No	N/A	No	N/A	No	N/A	Yes	ALS-FRS	No	N/A	No	N/A	No	N/A
PubMed			NCT03489200	30668199	Efficacy and tolerability of EH301 for amyotrophic lateral sclerosis: a randomized, double-blind, placebo-controlled human pilot study	EH301	2017-01-01	32	1. ALSFRS-R	1. MRC 2. FVC 3. EMG 4. Weight	ND	No	N/A	No	N/A	No	N/A	No	N/A	Yes	ALSFRS-R	No	N/A	No	N/A	No	N/A
PubMed	JPRN-UMIN000008527			PMID:26910108 | PMCID:PMC4765990	Bromocriptine Mesylate Attenuates Amyotrophic Lateral Sclerosis: A Phase 2a, Randomized, Double-Blind, Placebo-Controlled Research in Japanese Patients.	Bromocriptine mesylate	2014-12-02	36	1) ALSAQ40-communicaton 2) eating and drinking 3)ALSFRS-R 4) grip strength 5) Limb Norris Scale 6) neck forward-bent test	ND	2	Yes	ALSAQ-40	No	N/A	No	N/A	Yes	ALSAQ-40	Yes	ALSFRS-R	Yes	ALSAQ-40	No	N/A	No	N/A
PubMed				31506396	Ropinirole Hydrochloride, a Candidate Drug for ALS Treatment	Ropinirole Hydrochloride	2018-12-01	ND	1. Safety and tolerability	1. ALSFRS-R 2. FVC 3. Physical activity 4. Survival 5. ALSAQ-40 6. Zarit Caregiver Burden Interview 7. CSF/Plasma biomarkers	Phase 1/2a	Yes	ALSAQ-40	No	N/A	Yes	Zarit Burden Interview	Yes	ALSAQ-40	Yes	ALSFRS-R	Yes	ALSAQ-40	No	N/A	No	N/A
PubMed				8302340	A controlled trial of riluzole in amyotrophic lateral sclerosis. ALS/Riluzole Study Group.	riluzole	2015-01-04	78	1) survival 2) rate of change in functional staus at 12months	1) change in muscle strength 2) FVC 3) CGIC scale	ND	No	N/A	No	N/A	No	N/A	No	N/A	No	N/A	Yes	Cramp VAS	No	N/A	Yes	VAS
PubMed				9409357	Effect of recombinant human insulin-like growth factor-I on progression of ALS. A placebo-controlled study. The North America ALS/IGF-I Study Group.	rhIGF	1993-01-01	266	Appel ALS rating scale	Qol (SIP)	ND	Yes	SIP	Yes	SIP	Yes	SIP	Yes	SIP	No	N/A	Yes	Cramp VAS	No	N/A	Yes	VAS
PubMed				PMID:11465936	A double-blind, placebo-controlled randomized clinical trial of alpha-tocopherol (vitamin E) in the treatment of amyotrophic lateral sclerosis. ALS riluzole-tocopherol Study Group.	Alpha-tocopherol (vitamin E)	1996-06-01	289	Change in functional status = modified Norris limb scale	Survival, bulbar function (Norris bublar scale), MMT, VAS to assess fatigue/limb stiffness/cramps/fasiculations, FVC, SIP (QoL), ALS health state scale	ND	No	N/A	No	N/A	No	N/A	Yes	Norris	No	N/A	Yes	Cramp VAS	No	N/A	Yes	Fatigue VAS
PubMed				15204012	Efficacy and safety of xaliproden in amyotrophic lateral sclerosis: results of two phase III trials.	xaliproden	2017-01-12	1210	1) efficacy and safety 2) time to death or tracheostomy 3) time to VC<50%	1) VC 2) MMT 3) ALSFRS 4) Norris Limb Scale 5) Norris Bulbar Scale 6) VAS 7) spactiticty scale 8) CGI 9) SIP	Phase III	Yes	SIP	Yes	SIP	Yes	SIP	Yes	SIP	Yes	ALS-FRS	Yes	Cramp VAS	No	N/A	Yes	VAS
PubMed				11294919	Phase III randomized trial of gabapentin in patients with amyotrophic lateral sclerosis.	gabapentin	ND	204	1) average rate of decline in isometric arm muscle strength (MVC)	1) FVC 2) survival 3) ALS-FRS 4) timed walking 5) rapid foor taps 6) mortality 7) SF-12 8) symptom survey	ND	Yes	SF-12	No	N/A	Yes	Emotionality Analogue Scale	Yes	SF-12	Yes	ALS-FRS	Yes	SF-12	Yes	Sleep VAS	No	N/A
PubMed				20839903	A pilot trial of memantine and riluzole in ALS: Correlation to CSF biomarkers	Memantine & riluzole	2006-01-12	20	ALSFRS	QoL, lumbar puncture for CSF biomarkers, adverse events	ND	Yes	SF-36	No	N/A	No	N/A	Yes	SF-36	Yes	ALS-FRS	Yes	SF-36	No	N/A	No	N/A
PubMed				21321491	Effects of 3-4 diaminopyridine (DAP) in motor neuron diseases	3-4 diaminopyridine (DAP)	24/10/2018	24	Safety, side effects, self-report symptom questionnaires	Global assessment for fatigue (Krupp Fatigue Severity Scale), muscle weakness, MMT, QoL, VAS for number of fasiculations, muscle strength in hand-held dynamometer, timed testing for verabilsation, walking test for ambulatory pwMND, FVC, electrophysiological tests	Phase II	Yes	SF-36	No	N/A	No	N/A	Yes	SF-36	Yes	ALS-FRS	Yes	SF-36	No	N/A	Yes	Krupp Fatigue Severity Scale
PubMed				15824372	A pilot, double-blind, placebo-controlled trial of indinavir in patients with ALS.	indinavir	29/03/2019	46	1) safety and efficacy 2) ALSFRS	1) MMTCS 2) FVC 3) SF-36	ND	Yes	SF-36	No	N/A	No	N/A	Yes	SF-36	Yes	ALS-FRS	Yes	SF-36	No	N/A	No	N/A
